# Supplementary material for: Single-cell CRISPR screens in vivo map T cell fate regulomes in cancer
Source: Nature. 2023 Nov 15;624(7990):154–63. doi: 10.1038/s41586-023-06733-x (PMC10700132; doi:10.1038/s41586-023-06733-x)
Supplement: Supplementary file 3 — This zipped file contains Supplementary Tables 1–13 and a Supplementary Table guide. [file 41586_2023_6733_MOESM3_ESM.zip › Supplementary Table 1.xlsx]

## Sheet: Table S1
Supplementary Table 1. Gene list in the scCRISPR library and the re-analysis results of RNA-seq and ATAC-seq public datasets.
Gene	Origin	Chen et al, 2019 CAR T_DE	Chen et al., 2019 CAR T_DA	Chen et al., 2019 CAR T_ME	Chen et al., 2019 Endo_DE	Chen et al., 2019 Endo_DA	Chen et al., 2019 Endo_ME	Miller et al., 2019 Exh_DE	Miller et al., 2019 Exh_DA	Miller et al., 2019 Exh_ME	Yao et al, 2021 Exh_DE	Yao et al, 2021 Exh_DA	Yao et al., 2021 Exh_ME	Philip et al., 2017 Exh_DE	Philip et al., 2017 Exh_DA	Philip et al., 2017 Exh_ME
Actn1	RNA/ATAC-seq	UP	UP		UP	UP		UP	UP_DN		UP	UP
Aff3	RNA/ATAC-seq	UP	UP		UP	UP		UP	UP		UP	UP		UP	UP
Ar	RNA/ATAC-seq	UP		DN		UP	DN	UP	UP_DN				UP			DN
Arid5a	RNA/ATAC-seq	UP				DN			DN					UP	UP
Arnt2	RNA/ATAC-seq	DN			DN	DN		DN	DN					DN	DN
Atf6	RNA/ATAC-seq	DN	DN			DN		DN	DN						UP_DN
Bach1	RNA/ATAC-seq			DN			DN		UP	DN		UP	DN	DN	UP	UP_DN
Bach2	RNA/ATAC-seq	UP	UP	DN	UP	UP	DN	UP	UP	DN	UP	UP	DN	UP	UP	DN
Batf	RNA/ATAC-seq		UP			UP			UP_DN	UP	UP					UP
Bcl6	RNA/ATAC-seq	UP		UP				UP	UP	UP	UP					DN
Bcl9	RNA/ATAC-seq				UP	UP			UP		UP	UP		UP	UP
Bhlhe40	Literature (Li et al., 2019, doi: 10.1016/j.immuni.2019.08.013)
Btg2	RNA/ATAC-seq					UP		UP	UP			UP_DN			UP
Creb3l2	RNA/ATAC-seq		UP			UP_DN			UP_DN					UP	UP
Cux1	RNA/ATAC-seq				UP		DN	UP	UP							DN
Dbx1	RNA/ATAC-seq			DN		UP	DN		UP	UP		UP		UP	UP
E2f7	RNA/ATAC-seq					DN		DN	DN		DN	UP
Egr1	RNA/ATAC-seq			UP			UP			UP	UP	DN		UP	DN	UP_DN
Egr2	RNA/ATAC-seq			UP			UP	UP	DN		UP		DN
Egr3	RNA/ATAC-seq			UP			UP		UP_DN			DN		UP	UP	UP
Elf1	RNA/ATAC-seq		UP	DN		DN	DN		UP_DN	UP_DN		UP				DN
Elf2	RNA/ATAC-seq								UP_DN	DN			DN			DN
Elf4	RNA/ATAC-seq			UP		DN			UP_DN	UP
Epas1	RNA/ATAC-seq					DN		DN	UP_DN		DN	DN		DN	UP_DN
Erg	RNA/ATAC-seq			DN		UP_DN	DN		UP_DN				UP			DN
Esr1	RNA/ATAC-seq		UP			UP			UP					UP	UP
Ets1	RNA/ATAC-seq			DN		UP_DN	DN		UP_DN	DN		UP
Ets2	RNA/ATAC-seq		UP	DN		UP	DN		UP			UP		UP	UP	DN
Etv6	RNA/ATAC-seq		UP		UP	UP_DN		UP	UP_DN		UP	UP_DN
Ezh2	RNA/ATAC-seq					UP_DN			UP_DN					UP	UP
Fhl2	RNA/ATAC-seq				DN	UP_DN		DN	UP_DN		DN	DN		UP	DN
Fli1	RNA/ATAC-seq		UP_DN	DN		DN	DN		UP_DN	DN	DN		DN	DN	UP_DN	DN
Fos	RNA/ATAC-seq			DN			DN	UP	UP_DN	DN	UP		DN			UP
Fosb	RNA/ATAC-seq			DN			DN	UP		DN						UP
Fosl2	RNA/ATAC-seq			DN		DN	DN		DN	DN		DN				UP
Foxb1	RNA/ATAC-seq					UP_DN	DN		UP_DN	DN			UP
Foxl1	RNA/ATAC-seq		DN	DN		DN	DN		DN	UP			UP			DN
Foxn3	RNA/ATAC-seq		UP			UP			UP_DN			UP		DN	UP_DN
Foxo1	RNA/ATAC-seq				UP			UP	UP_DN	UP						DN
Foxp1	RNA/ATAC-seq		UP		UP	UP		UP	UP			UP_DN		UP	UP_DN
Gata3	RNA/ATAC-seq		UP			UP_DN			UP_DN		DN	UP_DN	UP
Glis1	RNA/ATAC-seq				DN	DN		DN	DN
Hbp1	RNA/ATAC-seq							UP	UP			DN		DN	DN
Hdgfl3	RNA/ATAC-seq		UP			UP			UP		UP	UP
Hipk2	RNA/ATAC-seq		UP		UP				UP		UP			DN	DN
Hivep1	RNA/ATAC-seq		UP			UP			UP_DN			UP		UP	UP
Hivep2	RNA/ATAC-seq		UP			UP		UP	UP					UP	UP_DN
Hivep3	RNA/ATAC-seq				UP	UP			UP_DN		UP	UP_DN		UP	DN
Hmgb2	RNA/ATAC-seq					UP			UP		DN			UP	UP
Id2	RNA/ATAC-seq	DN			DN	DN		DN	DN		DN			DN	DN
Id3	RNA/ATAC-seq	UP	UP		UP	UP		UP	UP		UP			UP	UP
Ikzf1	RNA/ATAC-seq					DN			UP_DN			UP		UP	UP_DN
Ikzf2	RNA/ATAC-seq					UP			UP		UP	UP
Irf1	RNA/ATAC-seq								DN	UP			UP	DN	DN	DN
Irf2bp2	RNA/ATAC-seq					UP_DN		UP	UP_DN		UP	DN
Irf4	RNA/ATAC-seq		UP	UP_DN		UP	DN		UP_DN	UP_DN			UP_DN	UP	UP	DN
Irf7	RNA/ATAC-seq			DN			DN	UP	DN			DN	UP
Irf8	RNA/ATAC-seq			DN	DN	DN	DN	DN	DN		DN		UP	DN	UP_DN
Jdp2	RNA/ATAC-seq			DN		DN	DN		UP_DN			UP				UP
Jun	RNA/ATAC-seq		UP	DN		UP	DN	UP	UP_DN	DN	UP	UP	DN			UP
Junb	RNA/ATAC-seq			DN			DN			DN	UP		DN			UP
Jund	RNA/ATAC-seq			DN			DN		DN	DN						UP
Klf13	RNA/ATAC-seq		DN			UP_DN			UP_DN		DN	UP_DN
Klf2	RNA/ATAC-seq				UP	DN		UP	UP			DN		UP	UP
Klf3	RNA/ATAC-seq		UP_DN	UP	UP	UP	UP	UP	UP			DN		UP	UP
Klf4	RNA/ATAC-seq			DN		UP_DN		UP	UP_DN	DN	UP	UP	DN			UP
Klf5	RNA/ATAC-seq			UP		UP	UP		UP			UP	DN
Klf8	RNA/ATAC-seq		UP	UP			UP		UP					DN	UP
Lef1	RNA/ATAC-seq	UP	UP	UP	UP	UP_DN	UP	UP	UP_DN	UP		UP_DN	UP	UP	UP_DN	UP
Litaf	RNA/ATAC-seq				DN	DN		DN	DN			UP		DN	DN
Lrrfip1	RNA/ATAC-seq		UP		DN	UP_DN			UP_DN			UP
Maf	RNA/ATAC-seq		DN	DN		UP_DN	DN		UP_DN	DN	DN	UP_DN	DN			DN
Maff	RNA/ATAC-seq			DN			DN		DN					DN	DN
Mafg	RNA/ATAC-seq			DN			DN		DN	DN						DN
Mafk	RNA/ATAC-seq			DN		UP_DN	DN		DN	DN						DN
Maml2	RNA/ATAC-seq					UP_DN		UP	UP_DN					DN	UP
Max	RNA/ATAC-seq		UP_DN			UP_DN		UP	UP_DN			UP_DN
Mef2a	RNA/ATAC-seq		DN			DN		DN	UP_DN		DN	DN		DN	DN
Mta3	RNA/ATAC-seq					DN		DN	DN					DN	DN
Mxd3	RNA/ATAC-seq		DN		DN	DN			DN		DN			UP	DN
Mxi1	RNA/ATAC-seq			UP				DN	DN	UP	DN		UP
Myb	RNA/ATAC-seq				UP	UP		UP	UP_DN		UP
Mzf1	RNA/ATAC-seq			UP		UP	UP									UP
Nab2	RNA/ATAC-seq	UP				DN			DN					UP	DN
Ncoa7	RNA/ATAC-seq	UP	UP		UP	UP			UP		UP	UP		UP	UP
Ncor2	RNA/ATAC-seq		DN		DN	DN		DN	DN
Nfat5	RNA/ATAC-seq			UP		UP		UP	UP		UP
Nfatc2	RNA/ATAC-seq		UP			UP		UP	UP_DN			DN
Nfe2	RNA/ATAC-seq			DN			DN		DN	DN			DN			UP_DN
Nfe2l2	RNA/ATAC-seq			DN	UP	DN	DN		UP_DN	DN			DN			DN
Nfia	RNA/ATAC-seq		UP_DN			UP_DN		UP	UP_DN			DN
Nfil3	RNA/ATAC-seq					DN		DN	DN			DN		DN	DN
Nfkb1	RNA/ATAC-seq		UP	UP	UP	UP	UP	UP	UP		UP	UP		UP	UP
Npas2	RNA/ATAC-seq		UP			UP			UP					DN	UP
Nr1h2	Literature (Bensinger et al., 2008, doi: 10.1016/j.cell.2008.04.052)
Nr1h3	Literature (Bensinger et al., 2008, doi: 10.1016/j.cell.2008.04.052)								UP
Nr2f1	RNA/ATAC-seq		DN			DN	DN		DN	DN		UP
Nr4a1	Literature (Liu et al., 2019. ,doi: 10.1038/s41586-019-0979-8)		UP			UP		UP
Nr4a2	RNA/ATAC-seq							DN	DN	DN	UP			DN	DN
Nr4a3	RNA/ATAC-seq		UP			UP_DN			UP_DN					UP	UP
Nrf1	RNA/ATAC-seq					DN	UP		DN				DN		DN	DN
Otx1	RNA/ATAC-seq		UP		UP	UP		UP	UP					UP	UP
Pbx3	RNA/ATAC-seq					UP					DN		DN			DN
Pcbp3	RNA/ATAC-seq		UP		UP	UP			UP					UP	UP
Pdlim1	RNA/ATAC-seq	UP	UP		UP	UP		UP	UP_DN					UP	UP
Plagl1	RNA/ATAC-seq		UP			UP			UP		UP	UP				UP
Pou2af1	RNA/ATAC-seq		UP		UP	UP			UP		UP	UP		UP	UP
Pou2f2	RNA/ATAC-seq		UP	DN	UP	UP	DN	UP		DN	UP		UP_DN	UP	UP	UP
Pou6f1	RNA/ATAC-seq				UP			UP	UP_DN		UP
Pparg	Literature (Chowdhury et al., 2018, doi: 10.1158/2326-6066.CIR-18-0095)						DN		DN	DN
Prdm1	RNA/ATAC-seq	DN	UP_DN	UP	DN	DN	UP	DN	UP_DN	UP	DN	UP_DN	UP	DN	UP_DN	UP
Prkcb	RNA/ATAC-seq		UP		UP	UP_DN			UP_DN			DN			UP
Rara	RNA/ATAC-seq								DN	DN				UP	UP
Rarg	RNA/ATAC-seq		DN			UP_DN			DN					UP	UP
Rbpj	RNA/ATAC-seq		DN		DN	DN		DN	DN			DN		DN	DN
Rel	RNA/ATAC-seq							UP	DN					UP	DN
Rela	RNA/ATAC-seq			UP			UP		UP	UP
Rere	RNA/ATAC-seq				UP			UP	UP		UP
Rfx1	RNA/ATAC-seq	UP		UP			UP		DN	UP			UP			UP
Rfx2	RNA/ATAC-seq			UP			UP			UP			UP	DN	UP_DN	UP
Rfx3	RNA/ATAC-seq			UP			UP		UP	UP			UP			UP
Rfx4	RNA/ATAC-seq					UP			UP_DN	UP		UP	UP	UP	UP	UP
Rfx5	RNA/ATAC-seq			UP					DN	UP						UP
Rfx8	RNA/ATAC-seq		UP			UP			UP			UP		UP	UP
Rora	RNA/ATAC-seq		UP			UP		UP	UP
Rreb1	RNA/ATAC-seq			UP		UP_DN	UP		UP_DN						DN	UP
Runx1	RNA/ATAC-seq		UP			UP_DN			UP_DN		DN	UP_DN
Runx2	RNA/ATAC-seq		UP			UP_DN	DN		UP_DN	DN		UP		DN	UP_DN	DN
Runx3	RNA/ATAC-seq		UP_DN	DN		UP_DN	DN		UP_DN	DN		DN	UP	DN	DN
Rxra	RNA/ATAC-seq			DN		UP	UP_DN		UP	DN	DN	DN				DN
Satb1	RNA/ATAC-seq				UP	UP		UP	UP
Setbp1	RNA/ATAC-seq		UP_DN		DN	UP_DN		DN	UP_DN			UP		DN	UP_DN
Smad1	RNA/ATAC-seq			DN					UP	UP	UP	UP	UP
Smad3	RNA/ATAC-seq		DN			DN	DN	UP	UP_DN	DN			UP			DN
Sox4	RNA/ATAC-seq					UP			UP					UP	UP
Sox5	RNA/ATAC-seq					UP			UP					UP	UP
Sox6	RNA/ATAC-seq		UP			UP			UP			UP		DN	UP
Sp1	RNA/ATAC-seq			UP			UP		UP	UP			DN
Sp3	RNA/ATAC-seq		DN	UP_DN		UP	UP		UP	UP
Sp4	RNA/ATAC-seq			UP		UP_DN	UP		UP_DN	UP	DN	UP_DN	DN			DN
Srebf1	Literature (Kidani et al., 2013, doi: 10.1038/ni.2570)						UP			UP						UP
Srebf2	Literature (Kidani et al., 2013, doi: 10.1038/ni.2570)				DN				DN		DN
Ssbp3	RNA/ATAC-seq		DN			DN			UP_DN					DN	DN
St18	RNA/ATAC-seq		UP			UP			UP_DN					UP	UP
Stat3	RNA/ATAC-seq		UP_DN	DN		DN			DN				UP
Stat4	RNA/ATAC-seq		UP			UP		UP	UP							DN
Stat5a	RNA/ATAC-seq		UP			UP			DN			DN	UP	UP	DN
Stat5b	RNA/ATAC-seq					UP		UP	UP_DN				UP
Sub1	RNA/ATAC-seq	DN	DN		DN	DN		DN	DN		DN	DN		UP	UP
Tal1	RNA/ATAC-seq			DN		UP_DN	DN		DN	DN
Tbx21	Literature (Beltra et al., 2020, doi: 10.1016/j.immuni.2020.04.014)		UP						UP_DN
Tcf12	RNA/ATAC-seq		UP						UP		UP	DN			UP
Tcf4	RNA/ATAC-seq			UP		UP	UP			UP			UP			UP
Tcf7	RNA/ATAC-seq	UP	UP	UP	UP	UP	UP	UP	UP_DN	UP	UP	UP	UP	UP	UP	UP
Tcf7l2	RNA/ATAC-seq		DN	UP		UP_DN	UP		UP_DN	UP			UP			UP
Tfam	RNA/ATAC-seq		UP			UP			UP					UP	UP
Tgif1	RNA/ATAC-seq		UP					UP	DN		UP	UP
Tle3	RNA/ATAC-seq				UP	UP		UP	UP_DN		UP			UP	DN
Tox	RNA/ATAC-seq		UP			UP			UP_DN		UP	UP		DN	UP
Tox2	RNA/ATAC-seq		UP			DN		UP	UP_DN		UP			DN	DN
Trps1	RNA/ATAC-seq		UP		DN	UP_DN			UP_DN			UP
Tsc22d1	RNA/ATAC-seq				UP	UP			UP		UP	UP
Xbp1	Literature (Ma et al., 2019, doi: 10.1016/j.cmet.2019.04.002)							DN	DN
Yy1	RNA/ATAC-seq					DN			DN	DN						DN
Zbtb20	RNA/ATAC-seq		UP		UP	UP		UP	UP
Zbtb32	RNA/ATAC-seq							DN	DN					UP	UP
Zbtb38	RNA/ATAC-seq		DN		DN	DN		DN	UP_DN					DN	DN
Zeb1	RNA/ATAC-seq				UP	UP			UP		UP	UP
Zeb2	RNA/ATAC-seq		UP			UP			DN		DN	DN
Zfp212	RNA/ATAC-seq			DN			DN		DN					DN	DN
Zfp219	RNA/ATAC-seq		UP	UP		UP	UP
Zfp287	RNA/ATAC-seq		UP			UP			UP					DN	UP
Zfp362	RNA/ATAC-seq				UP	UP		UP	UP_DN
Zfp36l1	RNA/ATAC-seq	UP	UP		UP			UP	UP_DN		UP
Zfp60	RNA/ATAC-seq		UP					UP	UP	DN		UP
Zfp629	RNA/ATAC-seq		UP			UP			UP_DN			UP		DN	UP
Zfp652	RNA/ATAC-seq		DN			DN		DN	DN		DN			DN	DN
Zhx2	RNA/ATAC-seq	UP	UP_DN		UP	UP		UP	UP		UP
Zscan10	RNA/ATAC-seq		UP			UP			UP		UP	UP		UP	UP
Zscan12	RNA/ATAC-seq	UP				UP			UP		UP	UP		UP	UP
