# Supplementary material for: Single-cell CRISPR screens in vivo map T cell fate regulomes in cancer
Source: Nature. 2023 Nov 15;624(7990):154–63. doi: 10.1038/s41586-023-06733-x (PMC10700132; doi:10.1038/s41586-023-06733-x)
Supplement: Supplementary file 3 — This zipped file contains Supplementary Tables 1–13 and a Supplementary Table guide. [file 41586_2023_6733_MOESM3_ESM.zip › Supplementary Table 10.xlsx]

## Sheet: Table S10
Supplementary Table 10. In vivo genetic interaction CRISPR screening results in sgNTC and sgEts1 OT-I cells.
	Intratumoral Tex versus intratumoral Tpex				Intratumoral Tex versus input
Gene	log2FC.WT	P.value.WT	log2FC.KO	P.value.KO	log2FC.WT	P.value.WT	log2FC.KO	P.value.KO
Actn1	-0.25422	0.22595	0.9197	0.10088	-0.10704	0.19526	1.2598	0.063152
Aff3	-0.36046	0.032376	-0.48083	0.43909	-0.56641	0.053628	-1.1691	0.1709
Ar	0.26131	0.42454	-0.20888	0.54602	0.88887	0.19132	-0.35883	0.1709
Arid5a	0.038211	0.19002	-0.50918	0.43908	0.31029	0.19133	-1.343	0.049779
Arnt2	0.054371	0.30014	-0.067563	0.47514	0.29063	0.36393	-0.052205	0.51575
Atf6	0.084451	0.55427	0.19221	0.69821	0.25548	0.59292	0.49089	0.46126
Bach1	-0.045482	0.22594	0.40434	0.46944	0.098463	0.4095	0.60288	0.37639
Bach2	1.7749	0.0024982	2.5059	0.0024483	-0.0080268	0.52197	0.8402	0.37638
Batf	-1.1476	0.080145	-3.5647	0.062494	-4.2928	4.9863e-06	-7.0484	4.9863e-06
Bcl6	0.2038	0.35833	0.39285	0.46945	0.32854	0.27813	1.1532	0.12603
Bcl9	-0.10011	0.19003	-0.0072951	0.47514	0.16195	0.14879	-0.063354	0.51575
Bhlhe40	-0.74793	0.010377	0.35357	0.46945	-0.34337	0.0060584	0.31525	0.42046
Btg2	0.13861	0.55427	0.51829	0.18915	0.042776	0.62047	0.63652	0.29787
Creb3l2	-0.20772	0.080145	0.17659	0.55524	-0.021914	0.52197	0.3743	0.42047
Cux1	0.61307	0.11155	-0.28994	0.33041	0.73806	0.14908	0.10491	0.54689
Dbx1	0.16273	0.3914	0.57625	0.2683	0.51837	0.27814	1.2227	0.17327
E2f7	0.575	0.054057	0.65808	0.17502	0.65826	0.19132	0.93276	0.29787
Egr1	-0.016578	0.45749	0.74097	0.17502	0.044658	0.1488	0.19159	0.57441
Egr2	1.2851	4.9863e-06	0.74137	0.10088	3.3179	4.9863e-06	2.7778	0.00063326
Egr3	-0.21708	0.44823	0.98755	0.10088	-0.15337	0.10122	1.7161	0.040165
Elf1	-0.76346	0.010377	-0.64847	0.075877	-0.91778	0.0060584	-0.73543	0.13883
Elf2	0.15205	0.080494	-0.49556	0.40315	-0.29	0.0060584	-0.66416	0.1709
Elf4	0.16703	0.42455	0.043833	0.54602	0.71149	0.19133	-0.27681	0.1709
Epas1	0.17925	0.26351	0.82994	0.32617	0.41251	0.27814	0.53458	0.52936
Erg	-0.3973	0.023501	0.27254	0.55523	-0.42597	0.0060584	0.40935	0.42047
Esr1	0.28149	0.42454	-0.25427	0.54602	-0.059989	0.24128	-0.23063	0.4528
Ets1	1.0913	0.0165	1.0397	0.44113	0.86778	0.053728	-0.76454	0.2329
Ets2	0.076924	0.55427	-0.19308	0.40316	-0.1861	0.19526	-0.31108	0.1709
Etv6	-0.80534	0.010377	-0.14709	0.14824	-1.1485	0.0060484	0.24053	0.42178
Ezh2	-0.90094	0.11678	-2.6426	0.015832	-3.3446	4.9863e-06	-5.4001	0.00055348
Fhl2	0.39995	0.080484	0.72352	0.32618	0.26951	0.62047	0.64279	0.37639
Fli1	1.327	4.9863e-06	0.89706	0.10088	1.9551	4.9863e-06	-0.39274	0.32704
Fos	-0.93357	0.023511	-1.7658	0.022573	-2.2201	4.9863e-06	-2.8593	0.00056346
Fosb	0.40257	0.32537	-0.43496	0.47514	-0.15424	0.053638	-1.0589	0.075049
Fosl2	-0.20035	0.30014	0.40402	0.3552	-0.37619	0.19525	-0.34844	0.26352
Foxb1	0.54056	0.054047	-0.59759	0.075877	0.73043	0.14908	-0.39886	0.39025
Foxl1	-0.56876	0.0061083	-0.19011	0.54602	-0.5382	0.053638	0.061958	0.6102
Foxn3	0.86707	0.023939	0.30607	0.32617	0.77382	0.01656	0.26705	0.5744
Foxo1	-0.85808	0.11678	-1.9811	0.075877	-6.2564	4.9863e-06	-5.7062	0.021805
Foxp1	0.57768	0.066752	1.1232	0.17501	-1.0343	0.00077288	0.49792	0.64246
Gata3	-0.33828	0.11679	-0.78102	0.075877	0.9895	0.0058988	0.11295	0.29496
Glis1	0.61194	0.054047	0.40055	0.55523	0.52682	0.19133	0.88646	0.40198
Hbp1	-0.30452	0.042658	0.078803	0.46945	-0.042535	0.4492	0.22641	0.64077
Hdgfl3	-0.45399	0.0164	0.38606	0.32617	-0.21894	0.053628	0.42219	0.42046
Hipk2	-0.16766	0.11679	-0.14763	0.47513	-0.50583	0.0060584	-0.015645	0.32703
Hivep1	0.43485	0.066752	-0.023848	0.6967	0.43714	0.19133	-0.078711	0.61019
Hivep2	-0.012431	0.48475	1.1494	0.10087	-0.49765	0.053628	0.54851	0.37638
Hivep3	0.28467	0.45749	0.056199	0.54601	0.18641	0.65063	0.16928	0.64077
Hmgb2	-0.050411	0.5211	0.086921	0.63996	-0.11868	0.19526	-0.015828	0.51574
Id2	-1.7781	4.9863e-06	-2.1888	4.9863e-06	-1.7315	4.9863e-06	-2.2513	4.9863e-06
Id3	0.15377	0.42454	-1.2178	0.075877	0.12599	0.62048	-1.8025	0.049779
Ikzf1	-2.2892	4.9863e-06	-1.6776	4.9863e-06	-0.11406	0.10122	1.5714	0.022334
Ikzf2	-0.38452	0.023511	0.21528	0.17501	-0.56171	0.0060584	0.49741	0.17328
Irf1	0.45786	0.42454	0.55319	0.47514	-0.29947	0.19525	-1.6541	0.061796
Irf2bp2	-0.60683	0.002937	-2.6067	0.062484	-0.67853	0.0060484	-2.3032	0.26902
Irf4	-4.0065	0.00076291	-2.433	0.075877	-8.9488	4.9863e-06	-9.6385	4.9863e-06
Irf7	0.30807	0.42455	0.84269	0.17502	0.12625	0.62048	1.4124	0.17327
Irf8	0.44081	0.32537	0.59309	0.32617	-0.4827	0.053628	-0.26852	0.4848
Jdp2	-0.17334	0.11679	-0.41434	0.47513	0.02019	0.19525	-0.46315	0.32703
Jun	0.319	0.32538	0.075996	0.72309	0.17381	0.62047	0.013678	0.51575
Junb	-0.90268	0.11679	-5.6753	4.9863e-06	-4.2057	4.9863e-06	-8.7889	4.9863e-06
Jund	0.81356	0.080494	-0.53379	0.40315	0.26775	0.44966	-0.93545	0.030043
Klf13	-1.025	4.9863e-06	0.80289	0.32618	-1.0534	0.0028971	-0.2091	0.4848
Klf2	-2.2745	0.00076291	-2.5505	0.062484	-4.9022	4.9863e-06	-5.152	0.00056346
Klf3	-0.094695	0.26351	0.49972	0.18914	-0.098257	0.24129	1.325	0.040155
Klf4	-0.016338	0.26351	-0.57967	0.3304	0.084112	0.1488	-0.90154	0.17091
Klf5	-0.052492	0.37365	0.90765	0.089919	0.16961	0.65063	0.59597	0.26902
Klf8	0.20163	0.14555	0.45397	0.44113	0.70365	0.01657	1.1294	0.063152
Lef1	0.48124	0.14555	0.54138	0.44113	-0.23334	0.24128	-0.43707	0.13883
Litaf	0.36685	0.18011	0.51434	0.44112	0.52037	0.27813	0.39104	0.37639
Lrrfip1	0.34122	0.32537	0.42387	0.32618	0.07297	0.24128	0.2057	0.61019
Maf	0.45354	0.054057	-0.058683	0.6967	0.77961	0.053738	0.62133	0.29787
Maff	-0.012306	0.11679	1.0967	0.10087	0.14292	0.24128	1.1924	0.075827
Mafg	-0.18717	0.15285	-0.02033	0.60949	-0.29925	0.24128	-0.013646	0.51574
Mafk	0.40816	0.42454	-1.3357	0.062484	0.57893	0.33575	-1.1171	0.12473
Maml2	-0.26722	0.19003	-0.09	0.47513	0.22646	0.24129	-0.51454	0.17091
Max	-1.1959	0.010377	-2.7123	0.022573	-2.1729	4.9863e-06	-5.2393	0.00055348
Mef2a	0.59237	0.11154	-0.16276	0.47514	1.0272	0.0059088	-0.19545	0.32703
Mta3	0.34689	0.19542	-0.51077	0.33041	0.35459	0.44966	-0.64199	0.1709
Mxd3	0.33959	0.080484	0.19364	0.52664	0.57902	0.33575	0.23088	0.4848
Mxi1	0.32885	0.11155	0.6109	0.26829	0.58737	0.24879	0.62199	0.26903
Myb	2.1048	4.9863e-06	1.3103	0.089919	1.2603	0.0024982	0.88147	0.29786
Mzf1	0.35995	0.19542	0.53111	0.17502	0.29153	0.24129	-0.0048236	0.51575
Nab2	0.75708	0.042758	0.0064647	0.6967	1.3454	0.0058988	0.90212	0.075827
Ncoa7	-0.073877	0.30015	-0.595	0.075877	-0.073054	0.053638	-0.47449	0.1709
Ncor2	0.16606	0.55427	1.5785	0.089909	-0.38239	0.053638	0.54359	0.42046
Nfat5	-0.029298	0.48735	-1.0474	0.12366	-0.23966	0.15448	-0.91707	0.12473
Nfatc2	0.031628	0.080135	-0.65579	0.030771	1.7901	0.0024982	-0.043307	0.4848
Nfe2	-0.3155	0.11679	0.32644	0.17501	-0.22707	0.19525	0.79365	0.37639
Nfe2l2	-2.0939	0.032376	0.94472	0.55523	-1.5096	0.0060484	-0.60276	0.1709
Nfia	-0.15549	0.30015	1.1882	0.10087	-0.40764	0.053638	0.62133	0.37638
Nfil3	-0.14339	0.52109	-1.6661	0.0025879	-0.073596	0.24129	-2.0327	0.00056346
Nfkb1	-0.30975	0.2635	-2.957	0.062484	-2.9067	4.9863e-06	-5.1216	0.015383
Npas2	-0.4354	0.023501	-0.34542	0.47513	-0.44027	0.053638	-0.18327	0.15474
Nr1h2	0.77464	0.01649	-0.058129	0.18914	1.014	0.0059088	0.61006	0.12604
Nr1h3	0.71297	0.080494	-0.69484	0.14825	0.48212	0.21961	-0.21976	0.48479
Nr2f1	0.32491	0.32538	0.99418	0.089919	0.50272	0.21961	0.77923	0.31449
Nr4a1	0.35682	0.35834	-1.2583	0.030761	0.70714	0.16902	-1.0014	0.049789
Nr4a2	-0.81947	4.9863e-06	-0.90933	0.030771	0.73322	0.19132	0.36021	0.5469
Nr4a3	-0.065906	0.52109	-0.61839	0.050656	1.7757	4.9863e-06	0.83805	0.1409
Nrf1	-1.2031	0.010367	-2.8264	0.030771	-6.0635	4.9863e-06	-6.4717	0.00055348
Otx1	0.21848	0.48997	-0.87671	0.075877	-0.097567	0.1488	-0.41754	0.39024
Pbx3	0.19527	0.33682	0.61672	0.44112	0.60517	0.27813	0.32287	0.52935
Pcbp3	0.0068127	0.19003	0.078755	0.43909	0.13584	0.14879	0.21447	0.5469
Pdlim1	-0.22969	0.080135	0.26533	0.66936	-0.19597	0.0060584	0.30674	0.57441
Plagl1	0.077616	0.22594	0.71683	0.17502	0.2516	0.44965	0.67767	0.25231
Pou2af1	0.30423	0.14554	-0.89636	0.075877	0.47096	0.44966	-1.1097	0.039856
Pou2f2	-0.58564	0.010377	-0.18338	0.60949	-1.7273	4.9863e-06	-1.3368	0.00056346
Pou6f1	0.46274	0.19543	-0.41644	0.47514	0.46344	0.2196	-0.67159	0.1709
Pparg	-1.6379	0.080135	0.84541	0.22161	-2.6095	0.00076291	0.2959	0.4528
Prdm1	-2.3089	4.9863e-06	-3.3061	4.9863e-06	-2.0734	0.00076291	-2.6646	0.00056346
Prkcb	-0.55857	0.080135	0.1853	0.61331	-0.99471	0.00077288	0.66563	0.42046
Rara	0.54971	0.054057	-0.87844	0.062484	0.25594	0.67987	-0.55311	0.39025
Rarg	0.35984	0.32538	0.27848	0.55524	0.45177	0.44965	0.27309	0.42047
Rbpj	1.8964	4.9863e-06	0.23206	0.11303	2.9818	4.9863e-06	0.55958	0.42046
Rel	-1.4464	0.023501	-3.3591	0.075877	-3.998	4.9863e-06	-6.0192	0.00055348
Rela	0.73166	0.042748	-0.071564	0.47513	0.57658	0.053738	-0.053034	0.32704
Rere	-0.29402	0.023511	0.60015	0.32618	-0.16533	0.0060584	0.54528	0.46127
Rfx1	-0.48247	0.19003	-0.54336	0.40316	-0.49667	0.053628	-0.51386	0.12473
Rfx2	0.28671	0.29309	0.97132	0.089909	0.31934	0.33576	0.92886	0.12604
Rfx3	0.23554	0.48997	0.14947	0.66937	0.26458	0.62048	0.059192	0.67061
Rfx4	0.21409	0.19543	-0.17626	0.47514	0.51352	0.19132	-0.52117	0.13884
Rfx5	-0.64006	0.0061083	-0.2499	0.43909	-0.63509	0.0060484	-0.063351	0.48479
Rfx8	0.4184	0.1801	-0.24692	0.25744	0.25536	0.33576	-0.28457	0.17091
Rora	0.38617	0.19543	0.42522	0.32618	0.27168	0.33575	0.16172	0.6102
Rreb1	-0.30561	0.023501	-0.57455	0.062484	-0.23289	0.28583	-0.29112	0.1709
Runx1	0.17297	0.2635	0.20559	0.44112	-0.19977	0.0060584	-0.25412	0.4528
Runx2	-0.66496	0.002927	0.18043	0.3304	-0.94461	0.00076291	-0.63963	0.17091
Runx3	-5.8779	4.9863e-06	-3.8064	4.9863e-06	-7.2888	4.9863e-06	-5.1185	0.00055348
Rxra	0.64093	0.054057	-0.41436	0.47513	0.65486	0.12941	-0.61757	0.20174
Satb1	1.031	4.9863e-06	1.3083	0.0024483	2.2473	4.9863e-06	2.7194	4.9863e-06
Setbp1	-0.22482	0.19003	-0.11083	0.47513	0.11849	0.52197	0.57253	0.42047
Smad1	0.29173	0.29308	0.59243	0.18915	-0.23133	0.0060584	0.61812	0.26903
Smad3	-0.59535	0.0164	-1.6582	0.062494	-0.20476	0.053638	-1.165	0.20174
Sox4	-0.063012	0.5211	0.59235	0.35519	-0.33622	0.14879	0.25125	0.6706
Sox5	0.46468	0.054057	-0.21074	0.22161	0.60535	0.19132	0.070424	0.48479
Sox6	0.59684	0.11154	0.40827	0.46944	1.0971	0.0059088	0.39982	0.5744
Sp1	0.54261	0.095832	0.13608	0.46945	1.72	4.9863e-06	0.64981	0.46127
Sp3	0.59208	0.11154	-0.16895	0.18507	0.98116	0.023989	-0.43581	0.20173
Sp4	-0.51355	0.080135	-0.015573	0.43909	-0.4523	0.053628	0.36285	0.45279
Srebf1	0.52767	0.066742	0.04199	0.54602	0.43047	0.21961	-0.24235	0.2329
Srebf2	-1.4937	0.00077288	2.1449	0.11304	-2.3984	4.9863e-06	-1.4011	0.13883
Ssbp3	-0.023849	0.62216	0.25678	0.35519	-0.0073264	0.4857	-0.15169	0.29496
St18	-0.50118	0.01639	0.63895	0.3552	-0.29067	0.19525	0.87402	0.25232
Stat3	-1.3165	0.010367	-3.5852	0.030761	-2.028	0.0060484	-4.4204	0.075059
Stat4	-0.46128	0.080135	-0.71124	0.25745	-0.095897	0.19526	-0.61149	0.32703
Stat5a	-1.2826	0.00076291	-0.98308	0.075887	-1.7751	4.9863e-06	-1.9986	0.061806
Stat5b	-1.6484	0.002937	-4.2663	0.022573	-3.7602	4.9863e-06	-5.9817	4.9863e-06
Sub1	-0.58756	0.080135	0.72393	0.18914	-0.69807	0.0060584	0.23095	0.51574
Tal1	0.26902	0.35834	0.76925	0.32618	-0.049633	0.19526	0.89368	0.1409
Tbx21	-3.8682	4.9863e-06	-0.020357	0.14825	-6.8205	4.9863e-06	-1.7399	0.015393
Tcf12	0.12406	0.42454	0.63911	0.18914	0.53669	0.19132	0.68391	0.26903
Tcf4	0.079505	0.55427	0.87154	0.18915	0.15937	0.44919	1.2521	0.075817
Tcf7	1.0265	0.0165	1.0798	0.10087	0.47928	0.47829	0.011326	0.4848
Tcf7l2	-0.41433	0.11679	0.1104	0.6967	-0.45651	0.053638	0.023599	0.4848
Tfam	-1.1458	0.01639	-0.66782	0.29315	-2.3587	4.9863e-06	-1.5232	0.021815
Tgif1	0.12918	0.35833	0.25115	0.58423	0.43342	0.33575	0.43279	0.55169
Tle3	0.19398	0.55426	0.13795	0.46945	-0.55917	0.053628	-0.84228	0.1709
Tox	-0.80384	0.002937	-1.6431	0.022583	-1.5017	4.9863e-06	-2.1862	0.00056346
Tox2	0.24468	0.35834	1.2319	0.089919	0.24516	0.65063	1.583	0.075817
Trps1	0.55315	0.032705	0.42927	0.46944	0.45441	0.47829	0.51249	0.25231
Tsc22d1	-0.0087887	0.73559	0.85168	0.089909	0.12445	0.44919	1.0832	0.11259
Xbp1	-0.31834	0.19003	-0.059436	0.51152	-0.17934	0.19526	0.028595	0.54689
Yy1	-0.25171	0.48475	-3.9656	0.0099577	-4.2319	4.9863e-06	-7.8943	4.9863e-06
Zbtb20	0.019169	0.52109	0.66687	0.3552	-0.34847	0.053628	0.079315	0.42179
Zbtb32	-1.3034	0.00076291	1.2261	0.023052	-0.83008	0.00077288	-2.6759	0.075059
Zbtb38	-0.48326	0.042658	-0.46246	0.075887	-0.48592	0.0060584	-0.14272	0.4848
Zeb1	-0.63969	0.080135	-4.4837	0.015832	-0.78792	0.0060584	-3.7764	0.075049
Zeb2	-0.095809	0.33683	0.74043	0.089919	0.65193	0.053728	1.6891	0.030651
Zfp212	-0.49052	0.023511	0.032013	0.54601	-0.47136	0.1488	-0.36947	0.32703
Zfp219	0.42225	0.42455	-0.97691	0.29315	0.7051	0.066722	-0.98465	0.13883
Zfp287	-1.1089	0.080145	1.9628	0.10087	-1.215	0.0060484	-0.68217	0.48479
Zfp362	-0.11424	0.5211	-0.77631	0.29315	-0.34464	0.10121	-0.32122	0.29495
Zfp36l1	0.007455	0.37366	-1.7889	0.030761	-0.61989	0.053628	-1.8401	0.030043
Zfp60	0.44246	0.080484	0.088994	0.69669	0.28911	0.10121	0.17131	0.67061
Zfp629	0.29843	0.48996	-0.083754	0.43909	0.24327	0.58863	0.16618	0.67061
Zfp652	0.81412	0.0165	-0.31674	0.25744	0.94277	0.00071305	-0.71454	0.13884
Zhx2	-0.065521	0.52109	0.098025	0.54601	-0.5146	0.0060584	-0.0038463	0.42179
Zscan10	-0.35216	0.080135	-0.087221	0.43909	-0.94561	0.0060584	-1.0883	0.075049
Zscan12	-0.12742	0.48475	-0.39683	0.29316	-0.33408	0.053638	-0.37041	0.12473
