# Supplementary material for: Single-cell CRISPR screens in vivo map T cell fate regulomes in cancer
Source: Nature. 2023 Nov 15;624(7990):154–63. doi: 10.1038/s41586-023-06733-x (PMC10700132; doi:10.1038/s41586-023-06733-x)
Supplement: Supplementary file 3 — This zipped file contains Supplementary Tables 1–13 and a Supplementary Table guide. [file 41586_2023_6733_MOESM3_ESM.zip › Supplementary Table 11.xlsx]

## Sheet: Table S11
Supplementary Table 11. Gene set enrichment analysis of transcriptome data of sgRbpj vs. sgNTC OT-I cells.
Top 10 enriched Hallmark gene sets (FDR < 0.05 highlighted in red; Extended Data Fig. 6b)
NAME	SIZE	ES	NES	NOM P-val	FDR q-val
HALLMARK_E2F_TARGETS	187	0.541512	2.31825	< 0.0001	< 0.0001
HALLMARK_G2M_CHECKPOINT	176	0.477861	2.03688	< 0.0001	0.000359375
HALLMARK_MYC_TARGETS_V1	192	0.442544	1.90852	< 0.0001	0.000680921
HALLMARK_CHOLESTEROL_HOMEOSTASIS	45	0.515303	1.76722	< 0.0001	0.00556065
HALLMARK_ANDROGEN_RESPONSE	63	0.42981	1.55702	0.00940439	0.044134
HALLMARK_MTORC1_SIGNALING	164	0.343212	1.43452	0.0112676	0.110497
HALLMARK_OXIDATIVE_PHOSPHORYLATION	167	0.311773	1.32664	0.0486111	0.230732
HALLMARK_MYC_TARGETS_V2	55	0.371672	1.31354	0.0752212	0.222539
HALLMARK_PEROXISOME	65	0.34571	1.27799	0.100309	0.249583
HALLMARK_DNA_REPAIR	127	0.305874	1.25852	0.0821114	0.25982
HALLMARK_FATTY_ACID_METABOLISM	97	0.298096	1.19215	0.155714	0.355188
Significant (FDR < 0.05) enriched C7 immunological gene sets (CD8+ effector T cell-associated signatures shown in Extended Data Fig. 8k are highlighted in red)
NAME	SIZE	ES	NES	NOM P-val	FDR q-val
GSE27241_WT_VS_RORGT_KO_TH17_POLARIZED_CD4_TCELL_UP	106	0.588033	2.18001	< 0.0001	< 0.0001
GSE40274_CTRL_VS_EOS_TRANSDUCED_ACTIVATED_CD4_TCELL_UP	116	0.584328	2.16943	< 0.0001	< 0.0001
GSE14415_NATURAL_TREG_VS_TCONV_DN	139	0.554007	2.09731	< 0.0001	0.000267752
GSE12963_UNINF_VS_ENV_AND_NEF_DEFICIENT_HIV1_INF_CD4_TCELL_DN	61	0.587709	2.0341	< 0.0001	0.000402066
GSE13547_CTRL_VS_ANTI_IGM_STIM_BCELL_12H_UP	159	0.53117	2.01767	< 0.0001	0.000321653
GSE15750_DAY6_VS_DAY10_EFF_CD8_TCELL_UP	155	0.527262	1.99585	< 0.0001	0.000671397
GSE15750_DAY6_VS_DAY10_TRAF6KO_EFF_CD8_TCELL_UP	155	0.520326	1.99517	< 0.0001	0.000575483
GSE25088_WT_VS_STAT6_KO_MACROPHAGE_IL4_STIM_DN	106	0.539963	1.99316	< 0.0001	0.000503548
GSE14415_INDUCED_TREG_VS_FAILED_INDUCED_TREG_DN	150	0.517363	1.96633	< 0.0001	0.000715741
GSE13547_CTRL_VS_ANTI_IGM_STIM_BCELL_2H_UP	150	0.509897	1.94577	< 0.0001	0.00104608
GSE3920_UNTREATED_VS_IFNB_TREATED_ENDOTHELIAL_CELL_DN	112	0.512554	1.91774	< 0.0001	0.00212144
GSE2405_0H_VS_24H_A_PHAGOCYTOPHILUM_STIM_NEUTROPHIL_DN	55	0.563144	1.91755	< 0.0001	0.00194466
GSE27241_WT_VS_RORGT_KO_TH17_POLARIZED_CD4_TCELL_TREATED_WITH_DIGOXIN_UP	132	0.503489	1.90547	< 0.0001	0.00198084
GSE15330_HSC_VS_LYMPHOID_PRIMED_MULTIPOTENT_PROGENITOR_DN	144	0.500072	1.90507	< 0.0001	0.00183935
GSE3565_CTRL_VS_LPS_INJECTED_SPLENOCYTES_UP	122	0.50678	1.89449	< 0.0001	0.00241425
GSE17301_ACD3_ACD28_VS_ACD3_ACD28_AND_IFNA5_STIM_CD8_TCELL_UP	91	0.522754	1.88878	< 0.0001	0.0025146
GSE45365_HEALTHY_VS_MCMV_INFECTION_CD11B_DC_DN	64	0.545823	1.88374	< 0.0001	0.00246129
GSE14415_ACT_TCONV_VS_ACT_NATURAL_TREG_DN	130	0.496211	1.87761	< 0.0001	0.00254806
GSE14699_DELETIONAL_TOLERANCE_VS_ACTIVATED_CD8_TCELL_UP	139	0.500485	1.87502	< 0.0001	0.00245649
GSE24026_PD1_LIGATION_VS_CTRL_IN_ACT_TCELL_LINE_DN	146	0.499535	1.86958	< 0.0001	0.00245433
GSE14415_INDUCED_VS_NATURAL_TREG_DN	148	0.486976	1.85007	< 0.0001	0.00364072
GSE28237_FOLLICULAR_VS_LATE_GC_BCELL_DN	130	0.490127	1.84334	< 0.0001	0.0039884
GSE36476_CTRL_VS_TSST_ACT_40H_MEMORY_CD4_TCELL_YOUNG_DN	147	0.482703	1.83528	< 0.0001	0.00454985
GSE39110_DAY3_VS_DAY6_POST_IMMUNIZATION_CD8_TCELL_DN	132	0.488353	1.83244	< 0.0001	0.00469589
GSE19941_IL10_KO_VS_IL10_KO_AND_NFKBP50_KO_LPS_AND_IL10_STIM_MACROPHAGE_DN	130	0.488238	1.82484	< 0.0001	0.00515222
GSE9239_CTRL_VS_TNF_INHIBITOR_TREATED_DC_DN	121	0.485804	1.82329	< 0.0001	0.0050161
GSE9946_LISTERIA_INF_MATURE_VS_PROSTAGLANDINE2_TREATED_MATURE_DC_UP	56	0.534361	1.81984	< 0.0001	0.00515802
GSE18281_PERIMEDULLARY_CORTICAL_REGION_VS_WHOLE_CORTEX_THYMUS_UP	95	0.500448	1.81745	< 0.0001	0.00520409
GSE25146_UNSTIM_VS_HELIOBACTER_PYLORI_LPS_STIM_AGS_CELL_UP	146	0.481728	1.8125	< 0.0001	0.00535744
GSE45365_HEALTHY_VS_MCMV_INFECTION_CD11B_DC_IFNAR_KO_DN	70	0.51426	1.80461	< 0.0001	0.00617273
GSE3720_LPS_VS_PMA_STIM_VD2_GAMMADELTA_TCELL_UP	64	0.517885	1.80397	0.00108932	0.00607755
GSE39556_CD8A_DC_VS_NK_CELL_MOUSE_3H_POST_POLYIC_INJ_UP	143	0.47764	1.79578	< 0.0001	0.00686939
GSE37534_UNTREATED_VS_GW1929_TREATED_CD4_TCELL_PPARG1_AND_FOXP3_TRASDUCED_DN	136	0.476535	1.79336	< 0.0001	0.00690528
GSE23505_IL6_IL1_VS_IL6_IL1_IL23_TREATED_CD4_TCELL_UP	106	0.483977	1.78843	< 0.0001	0.00726998
GSE3565_CTRL_VS_LPS_INJECTED_DUSP1_KO_SPLENOCYTES_UP	132	0.480562	1.78786	< 0.0001	0.00720054
GSE37563_WT_VS_CTLA4_KO_CD4_TCELL_D4_POST_IMMUNIZATION_DN	121	0.480223	1.78454	< 0.0001	0.00760463
GSE3565_DUSP1_VS_WT_SPLENOCYTES_UP	102	0.485835	1.78273	< 0.0001	0.00768214
GSE41867_DAY8_VS_DAY15_LCMV_ARMSTRONG_EFFECTOR_CD8_TCELL_DN	30	0.584567	1.77659	0.00238663	0.00811515
GSE21670_STAT3_KO_VS_WT_CD4_TCELL_TGFB_TREATED_DN	55	0.520633	1.75892	< 0.0001	0.0110657
GSE12392_WT_VS_IFNB_KO_CD8A_POS_SPLEEN_DC_DN	47	0.529091	1.75175	< 0.0001	0.0123184
GSE45365_WT_VS_IFNAR_KO_CD11B_DC_MCMV_INFECTION_DN	54	0.51621	1.75172	< 0.0001	0.0120179
GSE37301_HEMATOPOIETIC_STEM_CELL_VS_CD4_TCELL_UP	97	0.486514	1.75063	< 0.0001	0.0120194
GSE39820_TGFBETA1_VS_TGFBETA3_IN_IL6_IL23A_TREATED_CD4_TCELL_UP	105	0.463275	1.73347	< 0.0001	0.0162533
GSE37605_FOXP3_FUSION_GFP_VS_IRES_GFP_TREG_NOD_DN	81	0.481496	1.73283	< 0.0001	0.01603
GSE6259_33D1_POS_DC_VS_CD4_TCELL_UP	126	0.462158	1.71734	< 0.0001	0.0203586
GSE13547_2H_VS_12_H_ANTI_IGM_STIM_BCELL_UP	117	0.463337	1.71657	< 0.0001	0.0201783
GSE18281_SUBCAPSULAR_CORTICAL_REGION_VS_WHOLE_MEDULLA_THYMUS_UP	97	0.464725	1.71308	< 0.0001	0.0210508
GSE28237_EARLY_VS_LATE_GC_BCELL_UP	56	0.504973	1.71229	0.00223464	0.0209983
GSE7509_UNSTIM_VS_IFNA_STIM_IMMATURE_DC_UP	90	0.468968	1.71201	< 0.0001	0.0206191
GSE7218_IGM_VS_IGG_SIGNAL_THGOUGH_ANTIGEN_BCELL_UP	115	0.460004	1.7096	< 0.0001	0.0210283
GSE22886_NEUTROPHIL_VS_MONOCYTE_UP	28	0.552729	1.70772	0.00356718	0.0212164
GSE7768_OVA_ALONE_VS_OVA_WITH_MPL_IMMUNIZED_MOUSE_WHOLE_SPLEEN_6H_UP	112	0.460209	1.70273	< 0.0001	0.0228511
GSE15330_LYMPHOID_MULTIPOTENT_VS_MEGAKARYOCYTE_ERYTHROID_PROGENITOR_IKAROS_KO_DN	149	0.448389	1.69864	< 0.0001	0.0242568
GSE45365_WT_VS_IFNAR_KO_BCELL_DN	67	0.490841	1.6983	0.00107066	0.0240165
GSE3039_NKT_CELL_VS_B2_BCELL_UP	91	0.467317	1.69769	< 0.0001	0.0237263
GSE10239_KLRG1INT_VS_KLRG1HIGH_EFF_CD8_TCELL_DN	112	0.457446	1.6973	< 0.0001	0.0235324
GSE21360_SECONDARY_VS_TERTIARY_MEMORY_CD8_TCELL_DN	75	0.477668	1.69569	0.00214133	0.0239671
GSE36888_STAT5_AB_KNOCKIN_VS_WT_TCELL_IL2_TREATED_6H_DN	124	0.45229	1.69424	< 0.0001	0.0241509
GSE30962_PRIMARY_VS_SECONDARY_ACUTE_LCMV_INF_CD8_TCELL_UP	155	0.446553	1.69308	< 0.0001	0.0240964
GSE25502_WT_VS_KLF13_KO_THYMIC_MEMORY_LIKE_CD8_TCELL_DN	24	0.589197	1.69227	0.00600962	0.0240437
GSE25088_WT_VS_STAT6_KO_MACROPHAGE_DN	95	0.462846	1.69188	< 0.0001	0.0238344
GSE5589_IL6_KO_VS_IL10_KO_LPS_AND_IL6_STIM_MACROPHAGE_45MIN_UP	118	0.451037	1.68827	< 0.0001	0.0249956
GSE17301_CTRL_VS_48H_ACD3_ACD28_IFNA2_STIM_CD8_TCELL_DN	92	0.470063	1.68735	< 0.0001	0.0250714
GSE12366_GC_VS_MEMORY_BCELL_UP	118	0.452739	1.68517	< 0.0001	0.0256484
GSE29164_CD8_TCELL_VS_CD8_TCELL_AND_IL12_TREATED_MELANOMA_DAY7_UP	114	0.451902	1.68487	< 0.0001	0.0254146
GSE45881_CXCR6HI_VS_CXCR1LO_COLONIC_LAMINA_PROPRIA_UP	129	0.449456	1.6832	< 0.0001	0.0257005
GSE41867_DAY8_VS_DAY15_LCMV_ARMSTRONG_EFFECTOR_CD8_TCELL_UP	21	0.59316	1.6784	0.00492005	0.027204
GSE7852_LN_VS_THYMUS_TCONV_DN	113	0.448474	1.67437	< 0.0001	0.028733
GSE369_SOCS3_KO_VS_IFNG_KO_LIVER_UP	66	0.480753	1.67366	0.00108814	0.0287134
GSE25088_WT_VS_STAT6_KO_MACROPHAGE_ROSIGLITAZONE_AND_IL4_STIM_UP	124	0.443187	1.67206	< 0.0001	0.0290164
GSE40274_CTRL_VS_FOXP3_TRANSDUCED_ACTIVATED_CD4_TCELL_UP	131	0.444395	1.67186	< 0.0001	0.0287439
GSE20366_TREG_VS_NAIVE_CD4_TCELL_HOMEOSTATIC_CONVERSION_UP	105	0.457961	1.66981	< 0.0001	0.029195
GSE1925_CTRL_VS_IFNG_PRIMED_MACROPHAGE_3H_IFNG_STIM_DN	17	0.612876	1.66884	0.00853659	0.0292916
GSE6674_ANTI_IGM_VS_PL2_3_STIM_BCELL_DN	160	0.431632	1.66754	< 0.0001	0.0294397
GSE40685_NAIVE_CD4_TCELL_VS_FOXP3_KO_TREG_PRECURSOR_UP	115	0.447411	1.6645	0.00103842	0.0303356
GSE21670_UNTREATED_VS_TGFB_IL6_TREATED_CD4_TCELL_UP	118	0.44565	1.66383	< 0.0001	0.0302967
GSE21033_CTRL_VS_POLYIC_STIM_DC_6H_DN	80	0.460411	1.66242	< 0.0001	0.030426
GSE29614_CTRL_VS_TIV_FLU_VACCINE_PBMC_2007_DN	70	0.470497	1.66139	< 0.0001	0.0305112
GSE10422_WT_VS_BAFF_TRANSGENIC_LN_BCELL_UP	106	0.451647	1.65791	0.00102881	0.0318882
GSE35543_IN_VITRO_ITREG_VS_CONVERTED_EX_ITREG_UP	143	0.434525	1.65774	< 0.0001	0.0315802
GSE15735_2H_VS_12H_HDAC_INHIBITOR_TREATED_CD4_TCELL_DN	104	0.44817	1.6571	< 0.0001	0.0315479
GSE40068_CXCR5NEG_BCL6NEG_CD4_TCELL_VS_CXCR5POS_BCL6NEG_TFH_DN	124	0.44364	1.6568	< 0.0001	0.031291
GSE11386_NAIVE_VS_MEMORY_BCELL_UP	156	0.43629	1.65591	< 0.0001	0.0313212
GSE2770_IL12_VS_TGFB_AND_IL12_TREATED_ACT_CD4_TCELL_48H_UP	106	0.449142	1.65466	< 0.0001	0.0314661
KAECH_NAIVE_VS_DAY8_EFF_CD8_TCELL_DN	171	0.430131	1.65345	< 0.0001	0.0316075
KAECH_DAY8_EFF_VS_MEMORY_CD8_TCELL_UP	168	0.427271	1.65055	< 0.0001	0.0326538
GSE15733_BM_VS_SPLEEN_MEMORY_CD4_TCELL_UP	41	0.503333	1.64962	0.00691244	0.0327597
GSE37532_WT_VS_PPARG_KO_LN_TCONV_DN	152	0.435927	1.64368	< 0.0001	0.0355531
GSE8685_IL2_STARVED_VS_IL2_ACT_IL2_STARVED_CD4_TCELL_DN	104	0.443604	1.64177	< 0.0001	0.0363388
GSE2585_CD80_HIGH_VS_LOW_AIRE_KO_MTEC_DN	49	0.492414	1.64139	0.00333333	0.0362033
GOLDRATH_NAIVE_VS_EFF_CD8_TCELL_DN	151	0.428492	1.63838	< 0.0001	0.0375481
GSE2128_C57BL6_VS_NOD_THYMOCYTE_UP	149	0.431172	1.63217	0.00101833	0.040728
GSE45837_WT_VS_GFI1_KO_PDC_UP	61	0.474639	1.6295	0.00219539	0.041952
GSE13306_TREG_VS_TCONV_SPLEEN_DN	107	0.437509	1.62844	< 0.0001	0.0421907
GSE36476_CTRL_VS_TSST_ACT_72H_MEMORY_CD4_TCELL_OLD_DN	158	0.428059	1.62825	0.00101523	0.0418822
GSE30962_ACUTE_VS_CHRONIC_LCMV_SECONDARY_INF_CD8_TCELL_DN	156	0.420832	1.62721	< 0.0001	0.0422847
GSE4984_UNTREATED_VS_LPS_TREATED_DC_DN	116	0.438383	1.62613	< 0.0001	0.0424793
GSE14350_TREG_VS_TEFF_IN_IL2RB_KO_DN	79	0.45226	1.62501	0.00211416	0.0426865
GSE11961_PLASMA_CELL_DAY7_VS_GERMINAL_CENTER_BCELL_DAY40_UP	75	0.458376	1.62427	0.00106496	0.0427678
GSE10147_IL3_VS_IL3_AND_HIVP17_STIM_PDC_UP	96	0.444493	1.62307	< 0.0001	0.0432742
GSE5542_IFNG_VS_IFNA_TREATED_EPITHELIAL_CELLS_6H_UP	132	0.427584	1.62085	< 0.0001	0.0444243
GSE2405_S_AUREUS_VS_UNTREATED_NEUTROPHIL_DN	134	0.431948	1.61895	< 0.0001	0.0452206
GSE21063_CTRL_VS_ANTI_IGM_STIM_BCELL_16H_UP	112	0.437385	1.61861	< 0.0001	0.0450082
GSE29164_UNTREATED_VS_CD8_TCELL_AND_IL12_TREATED_MELANOMA_DAY3_DN	144	0.430705	1.61735	< 0.0001	0.0453419
GSE17580_UNINFECTED_VS_S_MANSONI_INF_TEFF_UP	101	0.440931	1.61575	< 0.0001	0.0460678
GSE39820_TGFBETA1_VS_TGFBETA3_IN_IL6_TREATED_CD4_TCELL_UP	141	0.427489	1.61458	< 0.0001	0.0465222
GSE21546_UNSTIM_VS_ANTI_CD3_STIM_ELK1_KO_DP_THYMOCYTES_DN	43	0.492442	1.61415	0.00451977	0.0463735
GSE39110_UNTREATED_VS_IL2_TREATED_CD8_TCELL_DAY6_POST_IMMUNIZATION_UP	119	0.427822	1.60965	0.00103734	0.0495299
