# Supplementary material for: Single-cell CRISPR screens in vivo map T cell fate regulomes in cancer
Source: Nature. 2023 Nov 15;624(7990):154–63. doi: 10.1038/s41586-023-06733-x (PMC10700132; doi:10.1038/s41586-023-06733-x)
Supplement: Supplementary file 3 — This zipped file contains Supplementary Tables 1–13 and a Supplementary Table guide. [file 41586_2023_6733_MOESM3_ESM.zip › Supplementary Table 12.xlsx]

## Sheet: Table S12
Supplementary Table 12. In vivo genetic interaction CRISPR screening results in sgNTC and sgRbpj OT-I cells.
	Tumour versus spleen				Intratumoral Tex versus input				Intratumoral Tex versus intratumoral Tpex
Gene	log2FC.WT	P.value.WT	log2FC.KO	P.value.KO	log2FC.WT	P.value.WT	log2FC.KO	P.value.KO	log2FC.WT	P.value.WT	log2FC.KO	P.value.KO
Irf4	-3.4568	4.9863e-06	-4.6799	4.9863e-06	-7.2621	4.9863e-06	-8.0897	4.9863e-06	-4.3424	4.9863e-06	-4.6009	0.022902
Rel	-2.3643	4.9863e-06	-3.4497	4.9863e-06	-7.958	4.9863e-06	-5.3216	4.9863e-06	-6.2443	4.9863e-06	-3.4662	0.00063326
Junb	-2.3135	4.9863e-06	-3.3194	4.9863e-06	-4.154	4.9863e-06	-5.7826	4.9863e-06	-0.78888	0.015223	-3.0472	0.082379
Ezh2	-2.3386	4.9863e-06	-3.3072	4.9863e-06	-2.6696	4.9863e-06	-4.6385	4.9863e-06	-0.92843	0.015213	-2.8	0.016001
Batf	-2.4085	4.9863e-06	-3.1384	4.9863e-06	-6.2387	4.9863e-06	-5.8439	4.9863e-06	-3.2888	4.9863e-06	-2.6926	0.00063326
Yy1	-1.835	4.9863e-06	-2.8706	4.9863e-06	-3.4848	4.9863e-06	-4.6649	4.9863e-06	-1.1994	0.015213	-1.5137	0.12754
Tbx21	-2.2582	4.9863e-06	-2.8398	4.9863e-06	-6.5473	4.9863e-06	-3.5711	4.9863e-06	-5.0507	4.9863e-06	-2.3675	0.00062329
Nrf1	-2.4295	4.9863e-06	-2.4632	4.9863e-06	-4.3539	4.9863e-06	-3.4171	4.9863e-06	-2.2645	4.9863e-06	-0.88915	0.3182
Foxo1	-2.3466	4.9863e-06	-2.195	4.9863e-06	-8.1835	4.9863e-06	-1.4939	0.01653	-5.637	4.9863e-06	0.79953	0.3497
Prdm1	-0.67464	0.022733	-2.1907	4.9863e-06	-4.1391	4.9863e-06	-4.1467	4.9863e-06	-3.9236	4.9863e-06	-4.0893	4.9863e-06
Nfkb1	-1.3355	0.039786	-2.0217	0.00061332	-3.1019	0.023052	-3.2395	0.00066318	-2.0219	0.015213	-1.2482	0.10237
Runx3	-1.4199	4.9863e-06	-1.9414	0.00061332	-6.5733	4.9863e-06	-3.2638	0.0026876	-4.8882	4.9863e-06	-1.8138	0.082389
Tle3	-1.3711	4.9863e-06	-1.8778	4.9863e-06	-0.048223	0.44709	-1.5359	0.010546	-0.15253	0.23505	-1.2594	0.082379
Klf2	-2.6767	4.9863e-06	-1.6861	0.00061332	-1.767	0.0061581	-2.4045	0.0060285	0.41397	0.23504	-0.44342	0.3182
Srebf2	0.25046	0.15967	-1.5525	0.0026178	-1.6159	0.040983	-2.4943	0.0026876	-0.84829	0.015223	-1.0185	0.12754
Irf1	-0.21557	0.40035	-1.3647	0.0026178	-0.4213	0.2863	-1.6273	0.01652	0.51904	0.23505	-1.1147	0.10237
Pou2f2	-0.51844	0.16651	-1.3005	0.00061332	1.1175	0.24718	-1.3269	0.0026976	2.3267	0.00061332	-0.054041	0.63869
Tfam	-1.2332	0.0055498	-1.2551	0.0058988	-3.2447	4.9863e-06	-2.7043	0.00067316	-2.8802	4.9863e-06	-2.003	0.00063326
Max	-1.2893	0.00059337	-1.2545	0.0026178	-2.0046	0.031628	-1.2433	0.065705	-1.0935	0.015213	-0.61135	0.12754
Foxp1	-0.82034	0.08928	-1.0966	0.00062329	0.25411	0.28631	-1.6411	0.0026876	1.4858	0.12392	0.17925	0.6964
Ets1	0.32307	0.22979	-1.0224	0.0059088	3.3797	0.0028372	-0.96238	0.053419	2.3597	0.0024483	-0.3544	0.5767
Zfp629	0.064016	0.50944	-0.92576	0.0059088	-0.7884	0.040983	-1.7961	0.010536	-0.38017	0.23505	-1.4266	0.016001
Zscan10	0.27309	0.22978	-0.925	0.016161	0.63245	0.36799	-0.54615	0.27326	0.3906	0.27798	-0.7061	0.12753
Klf13	-0.222	0.24534	-0.91414	0.00062329	-0.71668	0.031628	-0.71656	0.053419	-0.55377	0.23504	-0.51224	0.3182
Tcf12	-0.11147	0.20606	-0.88873	0.00061332	2.3552	0.0028372	-0.017376	0.48542	2.0232	0.022434	-0.16157	0.3182
Jun	0.045224	0.40459	-0.82078	0.062703	0.77687	0.45152	-0.76614	0.13072	0.79414	0.23608	-0.4301	0.22215
Foxb1	-0.14591	0.54636	-0.81467	0.00062329	-0.18105	0.16373	-1.0458	0.0026876	-0.064477	0.058834	-1.2283	0.0057792
Stat3	-1.5443	0.015852	-0.72623	0.040773	-2.216	0.040983	-1.5941	0.079936	-1.436	0.015213	-1.0461	0.14203
Zfp219	-0.13794	0.57884	-0.70592	0.062703	0.093306	0.32583	-1.1123	0.079936	0.67859	0.43866	-1.2224	0.10237
Prkcb	-0.4534	0.08927	-0.69843	0.075947	0.75973	0.28631	-0.71763	0.16668	0.9109	0.32269	-0.19494	0.31819
Glis1	-0.13366	0.24534	-0.68312	0.016151	-0.20294	0.010646	-0.62412	0.065705	0.68676	0.40898	0.81907	0.23766
Fos	-0.72443	0.050527	-0.68088	0.11132	-0.84647	0.031638	-0.72488	0.13073	-0.057506	0.27799	0.43092	0.28446
Pparg	0.1164	0.15967	-0.66052	0.22001	-1.3029	0.11024	-3.0845	0.079936	-1.3655	0.015213	-0.085844	0.57671
Klf5	-0.50242	0.24534	-0.65566	0.0058988	-0.092277	0.28631	-0.38929	0.16668	-0.12357	0.058844	-0.43742	0.31819
Mzf1	-0.22033	0.36143	-0.6004	0.031	3.5632	0.00063326	-0.68609	0.13072	3.478	0.00060335	-0.4302	0.15762
Irf8	-0.53901	0.24534	-0.59891	0.040783	-1.5401	0.023052	-1.4274	0.0026876	-0.76572	0.015213	-0.69225	0.11423
Klf4	-0.24641	0.57884	-0.57957	0.016161	0.021532	0.2863	-1.2096	0.065705	-0.13918	0.015223	-1.02	0.14203
Hivep1	0.20199	0.15967	-0.57215	0.0058988	0.0094544	0.4471	-0.36629	0.13073	-0.099924	0.27798	-0.25719	0.4795
Tcf4	-0.18582	0.16652	-0.56243	0.11132	0.95572	0.33628	-0.59013	0.053419	1.0073	0.17038	-0.65556	0.091843
Jdp2	-0.7967	0.0055598	-0.55939	0.11132	-0.31899	0.031638	-0.55965	0.079936	-0.24495	0.27799	-0.48084	0.31819
Tox	-0.99521	0.050517	-0.52671	0.11133	-1.1659	0.023042	-1.1138	0.065705	-0.24303	0.14596	-0.40475	0.31819
Rere	-0.35072	0.24534	-0.5215	0.016161	0.21567	0.48469	-0.67629	0.01653	-0.17452	0.27798	-0.58009	0.15761
Mxi1	-0.0076655	0.22978	-0.51171	0.062713	1.5114	0.16013	-0.5142	0.079936	1.332	0.050527	-0.6202	0.12753
Zbtb20	-0.095159	0.28408	-0.48304	0.040783	-0.91095	0.040983	-0.45884	0.23798	-0.041465	0.23505	0.25916	0.59921
Pou6f1	-0.40336	0.16651	-0.48233	0.11133	-0.061603	0.2863	-0.40239	0.27325	-0.24418	0.015223	-0.51807	0.28618
Rora	0.25986	0.50943	-0.47341	0.11133	1.2109	0.22811	-0.50625	0.065705	0.69395	0.52424	-0.70549	0.066573
Nfat5	-0.34797	0.15967	-0.46308	0.18249	0.62572	0.48591	-0.71727	0.10126	0.48001	0.44946	-0.85166	0.12442
Arnt2	-0.34312	0.24535	-0.46045	0.11133	0.66189	0.2863	-0.21857	0.16669	0.3639	0.27798	-0.16467	0.15761
Stat5a	-0.43404	0.24535	-0.45855	0.11133	-1.796	4.9863e-06	-0.67267	0.16668	-0.51738	0.015223	0.39349	0.3497
Elf4	0.37915	0.29961	-0.43492	0.11133	0.2484	0.2863	-0.45783	0.13073	0.49812	0.23504	-0.26729	0.5767
Rfx5	0.13391	0.54329	-0.43134	0.11133	0.44545	0.16372	0.07687	0.55517	0.37658	0.23504	0.00033304	0.6387
Zfp362	-0.24768	0.24535	-0.40505	0.14693	-0.88807	0.023042	-0.35462	0.079946	-0.22921	0.27799	-0.43253	0.31819
Ncor2	-0.44609	0.24534	-0.38311	0.11132	-0.23344	0.16373	-0.55297	0.13072	0.67697	0.43867	0.41801	0.37416
Bhlhe40	-0.61632	0.039786	-0.38063	0.040773	0.41493	0.24517	-0.51212	0.02376	-0.29261	0.015223	-0.54102	0.082379
Hivep2	-0.65162	0.039796	-0.34905	0.062703	-1.0675	0.040983	-1.1812	0.00067316	-0.63579	0.015223	-0.38143	0.15762
Runx1	-0.22754	0.43872	-0.34563	0.11133	0.18937	0.32583	-0.64051	0.13073	0.41627	0.27798	-0.45304	0.3182
Foxn3	0.31651	0.089919	-0.32227	0.11132	0.5239	0.28631	-0.090756	0.30946	0.30822	0.27798	-0.11876	0.57671
Stat5b	-0.80437	0.050527	-0.31624	0.14693	-5.6699	4.9863e-06	-3.1677	4.9863e-06	-3.3384	4.9863e-06	-1.4832	0.11424
Irf7	-0.60176	0.039786	-0.31196	0.11133	-0.84549	0.031638	-0.81952	0.16669	-0.92303	0.015213	-0.59771	0.28617
Atf6	-0.070049	0.28409	-0.31189	0.03099	-0.093769	0.040993	-0.34204	0.23798	-0.1111	0.23504	0.053119	0.69641
Rara	0.091785	0.15966	-0.31034	0.040773	-0.81863	0.040983	-0.24552	0.37942	-0.50619	0.015213	-0.29788	0.38386
Klf8	0.066674	0.29961	-0.28482	0.18249	0.84104	0.28631	-0.27061	0.13072	0.94808	0.23609	-0.36658	0.14203
Elf1	0.245	0.2651	-0.28206	0.18249	0.71292	0.33629	-1.5029	0.20233	0.41054	0.72484	-1.4518	0.14202
Id3	0.30113	0.54329	-0.27586	0.11133	-0.053932	0.40781	-1.5668	0.01652	-0.044576	0.27798	-1.0626	0.082389
Dbx1	0.26964	0.4046	-0.25998	0.2564	1.6188	0.11024	-0.40785	0.16669	1.3844	0.088572	-0.35452	0.28618
Zeb1	-1.2941	0.039786	-0.25103	0.36401	-0.22722	0.36799	-0.48592	0.13073	-0.26346	0.27798	-0.87104	0.22215
Sp3	0.53821	0.076196	-0.25061	0.11132	1.6136	0.28874	1.1063	0.094985	0.81693	0.18786	0.53354	0.12283
Rarg	0.096682	0.5433	-0.23552	0.2564	0.22917	0.36799	-0.21775	0.16669	0.14124	0.27799	-0.184	0.28618
Rela	-0.20655	0.57884	-0.20277	0.11133	0.35267	0.5147	-0.61064	0.16668	0.57905	0.61138	-0.99949	0.016001
Sox6	0.098398	0.5433	-0.19681	0.14692	0.27882	0.40781	-0.044166	0.52058	0.36935	0.27798	-0.25067	0.15762
Pbx3	-1.1935	0.0055598	-0.1665	0.25641	0.31332	0.28631	0.026609	0.52058	0.055602	0.18976	-0.65518	0.12753
Creb3l2	-0.28964	0.20605	-0.16015	0.32753	-0.59773	0.040993	-0.51144	0.053409	-0.45448	0.18977	-0.45894	0.12753
Esr1	0.67742	0.006218	-0.15741	0.25641	-0.063601	0.32584	-0.026607	0.52059	0.40327	0.27798	0.06419	0.7233
Rfx8	-0.16102	0.20605	-0.15194	0.14692	-0.03355	0.28631	-0.099571	0.16669	-0.042446	0.27798	0.0052738	0.18943
Nfia	-0.27491	0.24535	-0.14769	0.18249	0.93486	0.33628	-0.08631	0.23798	0.7655	0.52423	-0.11552	0.28618
Nr4a1	1.5247	0.0026876	-0.13906	0.14692	1.9875	0.16013	0.089023	0.48543	1.1694	0.18786	-0.33271	0.51224
Arid5a	-0.78719	0.015852	-0.12313	0.18249	-1.4108	0.016161	-0.73979	0.079936	-1.0856	0.0025979	-0.011879	0.31819
Nfil3	-0.65698	0.015852	-0.11824	0.364	0.10829	0.36798	-0.063989	0.41427	0.51539	0.43869	-0.24009	0.28617
Zscan12	0.363	0.15966	-0.062961	0.50812	0.69554	0.33629	-0.043782	0.55517	0.47531	0.51156	-0.15329	0.60878
Zbtb32	-0.091773	0.54635	-0.0449	0.14693	-3.373	0.0061581	0.2006	0.30946	-2.7896	0.015213	-0.3692	0.3182
Ets2	0.12447	0.19567	-0.042332	0.11133	-0.69608	0.023052	-0.32931	0.16669	-0.4541	0.10214	0.036393	0.54433
Foxl1	0.34158	0.15967	-0.034012	0.47287	0.34538	0.38311	0.26292	0.48543	-0.029221	0.27798	0.10873	0.57671
Zfp652	-1.9621	4.9863e-06	-0.033725	0.57631	-0.50276	0.040983	-0.18447	0.41428	-0.16847	0.058844	0.032697	0.6964
Tal1	-0.58272	0.16651	-0.012533	0.2564	0.12517	0.20473	0.11689	0.52059	0.44898	0.23504	0.52381	0.12283
Mafg	0.42957	0.031399	-0.0084443	0.63911	0.46717	0.36099	0.052333	0.48543	0.9328	0.18786	0.16715	0.5992
Bcl9	-0.33955	0.36142	0.0011481	0.32752	1.257	0.33629	0.12827	0.41428	0.8308	0.43866	-0.31501	0.15761
Mxd3	0.6518	0.011075	0.0033616	0.32753	0.36557	0.16373	0.42604	0.31357	0.40084	0.23504	0.85246	0.30386
Ikzf2	0.29026	0.47409	0.0033961	0.32753	-0.46963	0.16373	0.18861	0.48542	-0.7127	0.015223	-0.084708	0.38386
St18	-0.47702	0.24534	0.013418	0.14692	2.0362	0.010845	-0.077139	0.37943	2.0015	0.010397	-0.23939	0.31819
Lrrfip1	0.39222	0.089909	0.023975	0.18248	1.3005	0.19714	-0.95277	0.042419	0.76567	0.43867	-0.85526	0.022912
Sub1	0.22114	0.5433	0.033406	0.5763	1.9442	0.19713	0.15011	0.55518	1.0631	0.15339	0.27729	0.49798
Gata3	0.29257	0.15966	0.038216	0.22	-0.62443	0.040983	-0.10713	0.48543	-1.0794	0.015213	-0.85957	0.091833
Zfp60	-0.24624	0.08928	0.058928	0.364	-0.23845	0.2863	0.46056	0.21887	0.26902	0.27798	0.89068	0.28446
Hbp1	0.44995	0.15966	0.063044	0.57631	0.50316	0.16373	0.31885	0.33656	-0.02652	0.27798	0.12896	0.15761
Hdgfl3	0.65993	0.0062279	0.069862	0.69714	1.6553	0.032785	-0.019571	0.48543	0.85724	0.1534	-0.47723	0.28617
Bcl6	0.54048	0.023122	0.074356	0.63911	1.2372	0.24719	0.18199	0.55517	0.73233	0.37964	0.025944	0.69641
Rreb1	0.12344	0.15966	0.075764	0.11133	1.0181	0.24718	0.19956	0.48543	1.1958	0.1534	0.22101	0.49799
Tsc22d1	0.17847	0.54329	0.079708	0.43614	0.45099	0.040993	0.17747	0.55517	0.11723	0.015223	0.59343	0.10576
Nfatc2	0.4285	0.19566	0.079725	0.69715	0.51038	0.45152	0.34138	0.38488	-0.48733	0.015223	-0.5458	0.082389
Erg	0.20627	0.22978	0.084196	0.7247	0.22382	0.36798	0.82749	0.042848	0.25389	0.47567	0.93769	0.090188
Sox4	0.09621	0.2996	0.097138	0.32752	-0.10774	0.32583	0.84268	0.33656	-0.37753	0.015223	0.35012	0.37416
Sp4	0.16663	0.50944	0.097666	0.66868	0.6976	0.556	-0.43203	0.13073	0.6321	0.43866	-0.52642	0.28618
Maff	0.14992	0.15967	0.10148	0.63911	-1.3157	0.040983	0.068577	0.55518	-0.91574	0.015223	-0.34616	0.44745
Epas1	0.75632	0.023132	0.10656	0.14693	2.0873	0.0063875	0.45992	0.43164	1.5932	0.022434	0.60461	0.21959
E2f7	-0.42871	0.050517	0.10824	0.22	0.63106	0.4471	0.4228	0.4844	0.70255	0.43866	0.37705	0.4484
Lef1	0.44729	0.19567	0.11158	0.36401	1.5129	0.22812	0.30597	0.37942	1.8173	0.039527	0.45675	0.30385
Nr1h3	0.15864	0.33471	0.11568	0.25641	0.94276	0.22812	-0.17433	0.4493	1.5404	0.050527	0.3413	0.30385
Elf2	-0.0020693	0.63936	0.11717	0.60837	0.085055	0.28631	-0.17099	0.44931	0.13012	0.27799	0.040318	0.7233
Pou2af1	-0.17033	0.57885	0.11931	0.69715	-0.5455	0.031638	0.37901	0.55517	-0.16355	0.23505	0.57604	0.30386
Maml2	0.2119	0.15967	0.11982	0.14693	0.24117	0.28631	-0.054033	0.44931	-0.21353	0.10215	-0.014091	0.54433
Trps1	-0.38815	0.40034	0.15102	0.2564	-0.082907	0.2863	0.53878	0.21888	-0.19533	0.14595	0.48077	0.12283
Zfp36l1	0.72484	0.031389	0.16266	0.18249	0.61963	0.040993	0.23644	0.52059	1.5692	0.088572	0.90415	0.10576
Etv6	-0.54086	0.039796	0.16685	0.43615	0.74468	0.45151	0.14481	0.41427	0.58552	0.27799	0.16021	0.44746
Actn1	-0.49913	0.03086	0.17601	0.18249	1.5138	0.22812	-0.27134	0.27325	1.7311	0.088572	-0.27906	0.28618
Nfe2l2	0.7266	0.089919	0.1798	0.67455	0.070958	0.32584	-1.1093	0.41428	-0.31488	0.015223	-1.1927	0.14202
Pdlim1	0.3057	0.36968	0.18035	0.22001	0.08623	0.32584	0.32879	0.40718	-0.0094676	0.23505	0.41429	0.44839
Otx1	-0.33151	0.28408	0.19644	0.6492	0.43934	0.20472	0.065637	0.55518	0.78332	0.10215	0.086431	0.54433
Hipk2	0.069833	0.4046	0.19658	0.44842	-0.50464	0.040993	0.24341	0.44931	-0.48312	0.015223	0.26763	0.49798
Fhl2	0.35863	0.36967	0.20179	0.29937	1.3128	0.22811	0.32834	0.40717	1.2218	0.17038	0.16347	0.62371
Rfx2	0.0052915	0.72328	0.21263	0.57394	0.85879	0.361	-0.1404	0.13073	0.92114	0.32269	-0.14973	0.4158
Zhx2	-0.13751	0.57885	0.22044	0.57394	0.32734	0.47345	0.28246	0.55517	0.27605	0.27799	0.055838	0.7233
Runx2	-0.69139	0.08927	0.23163	0.42334	-1.4923	0.023042	-0.48405	0.16668	-1.3126	0.0058889	-0.42025	0.15762
Ikzf1	0.040452	0.63936	0.24125	0.34792	0.95841	0.19714	1.4199	0.00071803	-2.1146	4.9863e-06	-1.933	4.9863e-06
Xbp1	-0.18235	0.57885	0.24644	0.49825	0.15217	0.16372	0.53355	0.24096	-0.18207	0.058844	0.52564	0.20293
Nfe2	0.043056	0.54329	0.24671	0.44842	-0.57347	0.040993	0.13951	0.52059	-0.19295	0.015223	-0.23552	0.38386
Btg2	-0.12709	0.08928	0.25491	0.42333	-0.00023971	0.2863	-0.14663	0.48542	-0.039507	0.27799	0.0091232	0.69641
Egr3	0.67025	0.051344	0.27142	0.32346	0.53818	0.47344	0.27502	0.44931	0.47227	0.64055	0.37181	0.37416
Srebf1	-0.207	0.54636	0.27429	0.49824	0.77386	0.361	-0.70751	0.079946	1.1868	0.17038	-0.19312	0.5767
Mafk	0.36347	0.26509	0.2745	0.2777	1.795	0.19714	0.018662	0.52058	1.4692	0.12391	0.097429	0.57302
Rfx4	0.31512	0.15967	0.28688	0.42333	0.90708	0.45151	0.2837	0.44931	0.80569	0.37963	0.062233	0.5767
Id2	0.33825	0.15966	0.28805	0.2564	-3.379	4.9863e-06	-1.0899	0.0026976	-2.997	0.0026079	-1.2403	0.016001
Egr1	-0.09373	0.57885	0.30095	0.18248	0.256	0.4471	0.66603	0.1307	0.48892	0.54626	0.66051	0.21958
Bach1	0.21985	0.15966	0.30981	0.44841	1.8376	0.078819	0.36459	0.31357	2.1269	0.015802	0.13953	0.69641
Aff3	0.14574	0.2996	0.3312	0.39827	0.83902	0.556	0.40595	0.45747	0.72792	0.52424	0.38646	0.49798
Fosl2	-0.23634	0.40035	0.33369	0.27769	-1.8453	0.00068313	-0.67099	0.065715	-1.3057	0.015213	-0.18066	0.5767
Stat4	-0.0063208	0.69686	0.33386	0.23855	0.72618	0.42881	0.67341	0.45747	0.48042	0.57989	0.39834	0.54806
Hmgb2	0.35638	0.2996	0.33442	0.42333	0.16998	0.40781	-0.018253	0.23797	0.20514	0.51155	-0.012548	0.28618
Plagl1	0.20074	0.40459	0.33897	0.22104	1.359	0.065486	0.26865	0.40718	0.96476	0.17037	0.37184	0.32479
Hivep3	0.32102	0.19566	0.3501	0.29936	0.68929	0.36099	0.98563	0.13071	-0.04112	0.27799	0.90428	0.062534
Nab2	0.40169	0.15966	0.35864	0.34792	0.54308	0.4471	0.42208	0.45746	-0.20041	0.23505	-0.36767	0.28618
Jund	-0.31502	0.28409	0.35968	0.062713	0.41644	0.47344	0.52222	0.27326	0.72113	0.43867	1.0086	0.062544
Nr2f1	-0.24364	0.24535	0.38734	0.27769	-0.90053	0.031638	0.70435	0.094985	-0.28675	0.015223	0.74583	0.062544
Npas2	-0.23697	0.16651	0.3887	0.34792	0.70359	0.040983	1.0811	0.094975	1.1483	0.050537	0.84029	0.10576
Zbtb38	-0.18486	0.54636	0.39977	0.27769	-0.993	0.040983	0.17603	0.4493	-0.93909	0.015223	0.23988	0.37417
Rxra	-0.27577	0.40035	0.43593	0.34791	-0.76938	0.023042	0.13498	0.44931	-0.63183	0.058834	0.22315	0.57303
Mta3	-0.37533	0.40034	0.44039	0.2777	-0.65351	0.031628	0.31171	0.30945	-0.32584	0.14595	0.24304	0.34971
Ar	0.11239	0.15967	0.45031	0.22104	2.3217	0.078809	0.99835	0.042848	2.2314	0.015812	0.71934	0.28446
Pcbp3	0.22973	0.4046	0.45283	0.29936	-0.18402	0.040993	0.50334	0.31356	-0.29769	0.015223	0.44384	0.32479
Ncoa7	0.0028366	0.33472	0.50419	0.14063	-0.090005	0.16372	0.36207	0.55518	0.31597	0.18977	-0.090144	0.51225
Litaf	0.12524	0.29961	0.50506	0.11267	0.58867	0.36099	0.61383	0.45747	0.63456	0.58228	0.3175	0.49798
Setbp1	0.090469	0.43902	0.51215	0.32347	0.18393	0.28631	0.22114	0.45746	-0.072281	0.23505	0.22338	0.69961
Nr1h2	0.0098258	0.57646	0.51638	0.27769	0.51752	0.33629	-0.23176	0.30946	0.44453	0.54627	-0.20245	0.3182
Sox5	0.077203	0.57645	0.52519	0.2777	0.69167	0.4471	0.73894	0.38488	0.58548	0.52424	0.72829	0.30385
Smad3	-0.42033	0.36143	0.53147	0.23855	-1.2407	0.040983	0.63248	0.21888	-0.74411	0.015213	0.5648	0.12282
Rbpj	1.5026	4.9863e-06	0.53412	0.22104	2.4167	0.032785	0.33844	0.55517	1.3523	0.15339	0.35186	0.49799
Tcf7l2	-0.10166	0.24534	0.53931	0.10119	1.3734	0.22811	0.59517	0.33656	1.7573	0.030462	0.3507	0.4484
Irf2bp2	-0.21404	0.40035	0.54425	0.34792	0.16408	0.32584	-0.3243	0.13072	0.081321	0.40127	-1.1517	0.016001
Zfp287	-0.40657	0.36143	0.56821	0.2564	-0.97531	0.031638	-0.55413	0.079946	-1.0174	0.015213	-0.10462	0.6387
Zfp212	-0.089314	0.15967	0.68222	0.23855	0.4754	0.2863	-0.025344	0.52058	0.39406	0.015223	0.21268	0.64853
Rfx3	0.45313	0.15967	0.71224	0.073314	0.89498	0.33629	0.6947	0.19871	0.8225	0.18787	0.51477	0.28445
Tox2	0.078024	0.60815	0.72966	0.1012	0.64174	0.36099	0.58603	0.28812	0.82362	0.17038	0.62157	0.10576
Maf	-0.10202	0.64035	0.74307	0.023531	0.13426	0.44709	1.2947	0.010845	0.044953	0.27799	1.2447	0.0051309
Nr4a2	1.0571	4.9863e-06	0.75744	0.1012	1.2868	0.26734	0.29603	0.52059	-0.14573	0.23504	-0.93564	0.016001
Nr4a3	0.86033	0.0062279	0.77804	0.010616	1.0692	0.33628	0.42724	0.40717	-0.6183	0.015223	-0.80941	0.00063326
Cux1	0.33901	0.33471	0.79469	0.010616	1.0276	0.361	0.8277	0.1987	0.76018	0.52423	0.33843	0.37417
Tgif1	0.21634	0.15966	0.84334	0.22105	1.1766	0.22812	0.97003	0.16212	0.44045	0.40128	0.5894	0.32479
Fosb	-0.095247	0.28408	0.84528	0.081272	-0.69339	0.040983	0.65697	0.21887	-0.41032	0.015223	0.72763	0.20294
Bach2	-0.40826	0.08927	0.98675	0.1012	0.5881	0.28631	0.72652	0.31356	1.9142	0.015802	1.4575	0.0051309
Zeb2	0.59844	0.089919	1.0474	0.10119	0.513	0.4471	1.0882	0.01657	-0.046239	0.23505	0.59258	0.28445
Smad1	-0.30847	0.43871	1.1041	0.081272	0.051181	0.2863	0.35094	0.40718	-0.095346	0.23505	0.84462	0.076106
Mef2a	0.14958	0.33471	1.1332	0.010626	1.9617	0.17803	1.5393	0.0061083	1.3502	0.12392	1.1846	0.062544
Tcf7	-0.84861	0.050527	1.2505	0.010616	0.42121	0.53744	1.1773	0.094985	1.2838	0.088562	2.201	0.005121
Sp1	1.516	4.9863e-06	1.2718	0.010616	2.0651	0.17803	1.6416	0.042858	0.9959	0.23608	1.3437	0.062534
Ssbp3	4.6011e-05	0.15967	1.3641	0.073324	1.0587	0.33629	1.0094	0.042848	1.3239	0.12392	1.128	0.014784
Klf3	0.88491	0.031399	1.5004	0.010626	0.83078	0.33629	1.0457	0.094985	0.62908	0.43866	0.38205	0.54805
Fli1	1.7499	4.9863e-06	1.5692	0.00054351	3.512	4.9863e-06	2.6266	4.9863e-06	2.2463	0.00061332	2.3985	4.9863e-06
Myb	0.24535	0.36968	1.7522	0.0024184	1.6841	0.19713	2.2715	0.00071305	2.2856	0.022434	2.9321	4.9863e-06
Rfx1	0.40004	0.15966	1.9414	0.0024184	-0.40931	0.2863	1.2454	0.080524	-0.11473	0.10215	0.77378	0.30385
Satb1	2.0909	4.9863e-06	2.3446	4.9863e-06	3.0342	0.0028372	3.1533	4.9863e-06	1.5639	0.088562	1.7162	0.005121
Egr2	2.279	4.9863e-06	2.5391	4.9863e-06	3.5707	4.9863e-06	2.9989	4.9863e-06	1.8689	0.015802	1.4892	4.9863e-06
