# Supplementary material for: Single-cell CRISPR screens in vivo map T cell fate regulomes in cancer
Source: Nature. 2023 Nov 15;624(7990):154–63. doi: 10.1038/s41586-023-06733-x (PMC10700132; doi:10.1038/s41586-023-06733-x)
Supplement: Supplementary file 3 — This zipped file contains Supplementary Tables 1–13 and a Supplementary Table guide. [file 41586_2023_6733_MOESM3_ESM.zip › Supplementary Table 13.xlsx]

## Sheet: Table S13
Supplementary Table 13. sgRNA sequences used in this study.
Target gene	sgRNA sequence
Non-targeting control sgRNA	ATGACACTTACGGTACTCGT
sgIkzf1	AGGTAGTGGACAGGTCCTCA
sgTcf7	CTTCGGTCACTTACCAGCGG
sgEts1	CATCACCCAGTCCCGGACGT
sgBatf	AGAGATCAAACAGCTCACCG
sgRbpj #1	TGCAGTGGACGACGACGAGT
sgRbpj #2	GAGGAGGGCAAAAAAATCTG
sgNotch1	ATAGGCAGGTGGGACTACGT
sgNotch2	GGGCTGTGTAGAGTTCGCAG
sgBach2	ACGTGACGCTGATCGTGGAG
sgIrf1	CTGTAGGTTATACAGATCAG
