# Supplementary material for: Single-cell CRISPR screens in vivo map T cell fate regulomes in cancer
Source: Nature. 2023 Nov 15;624(7990):154–63. doi: 10.1038/s41586-023-06733-x (PMC10700132; doi:10.1038/s41586-023-06733-x)
Supplement: Supplementary file 3 — This zipped file contains Supplementary Tables 1–13 and a Supplementary Table guide. [file 41586_2023_6733_MOESM3_ESM.zip › Supplementary Table 2.xlsx]

## Sheet: Table S2
Supplementary Table 2. Gene list and sgRNA sequences of the scCRISPR library.
Gene	Oligo_name	gseq_1	gseq_2	Oligonucleotide sequence
Actn1	Actn1.o1	GTGCCTTGATCCACCGACAC	CTTCATCGTACATACCATCG	AGGCACTTGCTCGTACGACGccAcctTGTTGGGTGCCTTGATCCACCGACACgtttcagagcAGTCTTCGTTTTCGGGGAAGACaAGAAACAtggCTTCATCGTACATACCATCGGTTTaAGAGCTAaGCTTAAGGTGCCGGGCCCACAT
Actn1	Actn1.o2	TTTCCATAGTCAATCAACTC	TCTACTTAGAGTACGCCAAG	AGGCACTTGCTCGTACGACGccAcctTGTTGGTTTCCATAGTCAATCAACTCgtttcagagcAGTCTTCGTTTTCGGGGAAGACaAGAAACAtggTCTACTTAGAGTACGCCAAGGTTTaAGAGCTAaGCTTAAGGTGCCGGGCCCACAT
Aff3	Aff3.o1	AGAAACCAACTGCCTACGTG	GAATCAATACTACACGCCGC	AGGCACTTGCTCGTACGACGccAcctTGTTGGAGAAACCAACTGCCTACGTGgtttcagagcAGTCTTCGTTTTCGGGGAAGACaAGAAACAtggGAATCAATACTACACGCCGCGTTTaAGAGCTAaGCTTAAGGTGCCGGGCCCACAT
Aff3	Aff3.o2	AACCTGCGTCCTCTAACAAG	TGGCGCCGAACCTCTACAGT	AGGCACTTGCTCGTACGACGccAcctTGTTGGAACCTGCGTCCTCTAACAAGgtttcagagcAGTCTTCGTTTTCGGGGAAGACaAGAAACAtggTGGCGCCGAACCTCTACAGTGTTTaAGAGCTAaGCTTAAGGTGCCGGGCCCACAT
Ar	Ar.o1	TAGCCCCCTATGGCTACACT	TCCACCAGGATACCACACTT	AGGCACTTGCTCGTACGACGccAcctTGTTGGTAGCCCCCTATGGCTACACTgtttcagagcAGTCTTCGTTTTCGGGGAAGACaAGAAACAtggTCCACCAGGATACCACACTTGTTTaAGAGCTAaGCTTAAGGTGCCGGGCCCACAT
Ar	Ar.o2	ACCAGGATACCACACTTCGG	GACTTGGGTAGTCTACATGG	AGGCACTTGCTCGTACGACGccAcctTGTTGGACCAGGATACCACACTTCGGgtttcagagcAGTCTTCGTTTTCGGGGAAGACaAGAAACAtggGACTTGGGTAGTCTACATGGGTTTaAGAGCTAaGCTTAAGGTGCCGGGCCCACAT
Arid5a	Arid5a.o1	TGGAGCAAGGAGCCCCAACA	CAGCTACTAGCACCCGTGAG	AGGCACTTGCTCGTACGACGccAcctTGTTGGTGGAGCAAGGAGCCCCAACAgtttcagagcAGTCTTCGTTTTCGGGGAAGACaAGAAACAtggCAGCTACTAGCACCCGTGAGGTTTaAGAGCTAaGCTTAAGGTGCCGGGCCCACAT
Arid5a	Arid5a.o2	AGCGACACACGCCCATCGAG	TCAGATGCCGCACATATGGG	AGGCACTTGCTCGTACGACGccAcctTGTTGGAGCGACACACGCCCATCGAGgtttcagagcAGTCTTCGTTTTCGGGGAAGACaAGAAACAtggTCAGATGCCGCACATATGGGGTTTaAGAGCTAaGCTTAAGGTGCCGGGCCCACAT
Arnt2	Arnt2.o1	GCTGTGCACGTACTTGACAT	TGCCGTGACAGGAACTCTGT	AGGCACTTGCTCGTACGACGccAcctTGTTGGGCTGTGCACGTACTTGACATgtttcagagcAGTCTTCGTTTTCGGGGAAGACaAGAAACAtggTGCCGTGACAGGAACTCTGTGTTTaAGAGCTAaGCTTAAGGTGCCGGGCCCACAT
Arnt2	Arnt2.o2	CCTGTTGGAAGCTCTCCCGT	ATTGCCTCGTGGCAATTGGG	AGGCACTTGCTCGTACGACGccAcctTGTTGGCCTGTTGGAAGCTCTCCCGTgtttcagagcAGTCTTCGTTTTCGGGGAAGACaAGAAACAtggATTGCCTCGTGGCAATTGGGGTTTaAGAGCTAaGCTTAAGGTGCCGGGCCCACAT
Atf6	Atf6.o1	TGTCGCCATATAAGGAAAGG	AGAGTATATGCTAGGACTGG	AGGCACTTGCTCGTACGACGccAcctTGTTGGTGTCGCCATATAAGGAAAGGgtttcagagcAGTCTTCGTTTTCGGGGAAGACaAGAAACAtggAGAGTATATGCTAGGACTGGGTTTaAGAGCTAaGCTTAAGGTGCCGGGCCCACAT
Atf6	Atf6.o2	GAACACGAGTCTGTGGACCG	CGCACAGCTACCTAACCATG	AGGCACTTGCTCGTACGACGccAcctTGTTGGGAACACGAGTCTGTGGACCGgtttcagagcAGTCTTCGTTTTCGGGGAAGACaAGAAACAtggCGCACAGCTACCTAACCATGGTTTaAGAGCTAaGCTTAAGGTGCCGGGCCCACAT
Bach1	Bach1.o1	TACTTCCACTCGAGAATCGT	TCTAAGCGTACACAATATCG	AGGCACTTGCTCGTACGACGccAcctTGTTGGTACTTCCACTCGAGAATCGTgtttcagagcAGTCTTCGTTTTCGGGGAAGACaAGAAACAtggTCTAAGCGTACACAATATCGGTTTaAGAGCTAaGCTTAAGGTGCCGGGCCCACAT
Bach1	Bach1.o2	TCTGGCCTACGATTCTCGAG	ATCTGAGGATCGGAGTAGTG	AGGCACTTGCTCGTACGACGccAcctTGTTGGTCTGGCCTACGATTCTCGAGgtttcagagcAGTCTTCGTTTTCGGGGAAGACaAGAAACAtggATCTGAGGATCGGAGTAGTGGTTTaAGAGCTAaGCTTAAGGTGCCGGGCCCACAT
Bach2	Bach2.o1	GTTCGGTATAACGAAAGGTG	AATTACGGACAGCCCCACGT	AGGCACTTGCTCGTACGACGccAcctTGTTGGGTTCGGTATAACGAAAGGTGgtttcagagcAGTCTTCGTTTTCGGGGAAGACaAGAAACAtggAATTACGGACAGCCCCACGTGTTTaAGAGCTAaGCTTAAGGTGCCGGGCCCACAT
Bach2	Bach2.o2	ACAGACGAAAGATGACTTGG	ATGTGTCCAACTTCGCAATG	AGGCACTTGCTCGTACGACGccAcctTGTTGGACAGACGAAAGATGACTTGGgtttcagagcAGTCTTCGTTTTCGGGGAAGACaAGAAACAtggATGTGTCCAACTTCGCAATGGTTTaAGAGCTAaGCTTAAGGTGCCGGGCCCACAT
Batf	Batf.o1	GAAAGCCGACACCCTTCACC	AGGGGGTACCTGTTTGCCAG	AGGCACTTGCTCGTACGACGccAcctTGTTGGGAAAGCCGACACCCTTCACCgtttcagagcAGTCTTCGTTTTCGGGGAAGACaAGAAACAtggAGGGGGTACCTGTTTGCCAGGTTTaAGAGCTAaGCTTAAGGTGCCGGGCCCACAT
Batf	Batf.o2	AGAGATCAAACAGCTCACCG	ACTCACCAGGTGAAGGGTGT	AGGCACTTGCTCGTACGACGccAcctTGTTGGAGAGATCAAACAGCTCACCGgtttcagagcAGTCTTCGTTTTCGGGGAAGACaAGAAACAtggACTCACCAGGTGAAGGGTGTGTTTaAGAGCTAaGCTTAAGGTGCCGGGCCCACAT
Bcl6	Bcl6.o1	AATGCACCCTTGAACCGGAA	CACGACCTCACGACCTCGGT	AGGCACTTGCTCGTACGACGccAcctTGTTGGAATGCACCCTTGAACCGGAAgtttcagagcAGTCTTCGTTTTCGGGGAAGACaAGAAACAtggCACGACCTCACGACCTCGGTGTTTaAGAGCTAaGCTTAAGGTGCCGGGCCCACAT
Bcl6	Bcl6.o2	CAATCAGAATGCCAAACCCG	GTTGACAGGCCACTGTACAG	AGGCACTTGCTCGTACGACGccAcctTGTTGGCAATCAGAATGCCAAACCCGgtttcagagcAGTCTTCGTTTTCGGGGAAGACaAGAAACAtggGTTGACAGGCCACTGTACAGGTTTaAGAGCTAaGCTTAAGGTGCCGGGCCCACAT
Bcl9	Bcl9.o1	AAGGCTAAACAACATACCAG	AGGCTAAACAACATACCAGG	AGGCACTTGCTCGTACGACGccAcctTGTTGGAAGGCTAAACAACATACCAGgtttcagagcAGTCTTCGTTTTCGGGGAAGACaAGAAACAtggAGGCTAAACAACATACCAGGGTTTaAGAGCTAaGCTTAAGGTGCCGGGCCCACAT
Bcl9	Bcl9.o2	GAAGCCTTTGGATATATCTG	GACCCTCAACTGGTATCCGA	AGGCACTTGCTCGTACGACGccAcctTGTTGGGAAGCCTTTGGATATATCTGgtttcagagcAGTCTTCGTTTTCGGGGAAGACaAGAAACAtggGACCCTCAACTGGTATCCGAGTTTaAGAGCTAaGCTTAAGGTGCCGGGCCCACAT
Bhlhe40	Bhlhe40.o1	TGGAGCACGGAGACCTGTCA	CCGTACTTCAAAAGCGACCA	AGGCACTTGCTCGTACGACGccAcctTGTTGGTGGAGCACGGAGACCTGTCAgtttcagagcAGTCTTCGTTTTCGGGGAAGACaAGAAACAtggCCGTACTTCAAAAGCGACCAGTTTaAGAGCTAaGCTTAAGGTGCCGGGCCCACAT
Bhlhe40	Bhlhe40.o2	CTTGTACACTTGGTACATGT	CAAGTGTACAAGTCCAGGCG	AGGCACTTGCTCGTACGACGccAcctTGTTGGCTTGTACACTTGGTACATGTgtttcagagcAGTCTTCGTTTTCGGGGAAGACaAGAAACAtggCAAGTGTACAAGTCCAGGCGGTTTaAGAGCTAaGCTTAAGGTGCCGGGCCCACAT
Btg2	Btg2.o1	TATCCGTATCAACCACAAGA	CGTGAGCGAGCAGAGACTCA	AGGCACTTGCTCGTACGACGccAcctTGTTGGTATCCGTATCAACCACAAGAgtttcagagcAGTCTTCGTTTTCGGGGAAGACaAGAAACAtggCGTGAGCGAGCAGAGACTCAGTTTaAGAGCTAaGCTTAAGGTGCCGGGCCCACAT
Btg2	Btg2.o2	GCGCTCCAGGACGCACTGAC	CCGGAGATCGCCGCCGCCGT	AGGCACTTGCTCGTACGACGccAcctTGTTGGGCGCTCCAGGACGCACTGACgtttcagagcAGTCTTCGTTTTCGGGGAAGACaAGAAACAtggCCGGAGATCGCCGCCGCCGTGTTTaAGAGCTAaGCTTAAGGTGCCGGGCCCACAT
Creb3l2	Creb3l2.o1	AGGAATAAGCGTCTGGCATG	CCCTCATGTACCACACGGTG	AGGCACTTGCTCGTACGACGccAcctTGTTGGAGGAATAAGCGTCTGGCATGgtttcagagcAGTCTTCGTTTTCGGGGAAGACaAGAAACAtggCCCTCATGTACCACACGGTGGTTTaAGAGCTAaGCTTAAGGTGCCGGGCCCACAT
Creb3l2	Creb3l2.o2	TAAGTGCAGTTGATCCACGG	TCAGTCACCATTTACCCATG	AGGCACTTGCTCGTACGACGccAcctTGTTGGTAAGTGCAGTTGATCCACGGgtttcagagcAGTCTTCGTTTTCGGGGAAGACaAGAAACAtggTCAGTCACCATTTACCCATGGTTTaAGAGCTAaGCTTAAGGTGCCGGGCCCACAT
Cux1	Cux1.o1	CATGGAGTTTGCACCATCGG	ATGAAGAGTGAGCTAGTCCG	AGGCACTTGCTCGTACGACGccAcctTGTTGGCATGGAGTTTGCACCATCGGgtttcagagcAGTCTTCGTTTTCGGGGAAGACaAGAAACAtggATGAAGAGTGAGCTAGTCCGGTTTaAGAGCTAaGCTTAAGGTGCCGGGCCCACAT
Cux1	Cux1.o2	CATTTGCCAGAGGATCTTTG	CTTGAACGAGCCAACCAGGT	AGGCACTTGCTCGTACGACGccAcctTGTTGGCATTTGCCAGAGGATCTTTGgtttcagagcAGTCTTCGTTTTCGGGGAAGACaAGAAACAtggCTTGAACGAGCCAACCAGGTGTTTaAGAGCTAaGCTTAAGGTGCCGGGCCCACAT
Dbx1	Dbx1.o1	CGAGCCTTCGAAGTATGGAA	CTGCAGCCCTCGCCGACTCG	AGGCACTTGCTCGTACGACGccAcctTGTTGGCGAGCCTTCGAAGTATGGAAgtttcagagcAGTCTTCGTTTTCGGGGAAGACaAGAAACAtggCTGCAGCCCTCGCCGACTCGGTTTaAGAGCTAaGCTTAAGGTGCCGGGCCCACAT
Dbx1	Dbx1.o2	CCTGTCACCCCCCAGTCAAG	AGGGATAGGCACGACGCTGG	AGGCACTTGCTCGTACGACGccAcctTGTTGGCCTGTCACCCCCCAGTCAAGgtttcagagcAGTCTTCGTTTTCGGGGAAGACaAGAAACAtggAGGGATAGGCACGACGCTGGGTTTaAGAGCTAaGCTTAAGGTGCCGGGCCCACAT
E2f7	E2f7.o1	TCTGCGCAGAATGGTCCAAG	CTGTACGGGAGTGTGCAGGA	AGGCACTTGCTCGTACGACGccAcctTGTTGGTCTGCGCAGAATGGTCCAAGgtttcagagcAGTCTTCGTTTTCGGGGAAGACaAGAAACAtggCTGTACGGGAGTGTGCAGGAGTTTaAGAGCTAaGCTTAAGGTGCCGGGCCCACAT
E2f7	E2f7.o2	AATGGTCCAAGCGGACAAGT	GGTATAGGTTCGGAGAACGC	AGGCACTTGCTCGTACGACGccAcctTGTTGGAATGGTCCAAGCGGACAAGTgtttcagagcAGTCTTCGTTTTCGGGGAAGACaAGAAACAtggGGTATAGGTTCGGAGAACGCGTTTaAGAGCTAaGCTTAAGGTGCCGGGCCCACAT
Egr1	Egr1.o1	GTTATCCCAGCCAAACGACT	GAGGATTGGTCATGCTCACG	AGGCACTTGCTCGTACGACGccAcctTGTTGGGTTATCCCAGCCAAACGACTgtttcagagcAGTCTTCGTTTTCGGGGAAGACaAGAAACAtggGAGGATTGGTCATGCTCACGGTTTaAGAGCTAaGCTTAAGGTGCCGGGCCCACAT
Egr1	Egr1.o2	CAGCGCCTTCAATCCTCAAG	GCTCATCCGAGCGAGAAAAG	AGGCACTTGCTCGTACGACGccAcctTGTTGGCAGCGCCTTCAATCCTCAAGgtttcagagcAGTCTTCGTTTTCGGGGAAGACaAGAAACAtggGCTCATCCGAGCGAGAAAAGGTTTaAGAGCTAaGCTTAAGGTGCCGGGCCCACAT
Egr2	Egr2.o1	CTTTGACCAGATGAACGGAG	GTGGTGCGGATTATAAGGGG	AGGCACTTGCTCGTACGACGccAcctTGTTGGCTTTGACCAGATGAACGGAGgtttcagagcAGTCTTCGTTTTCGGGGAAGACaAGAAACAtggGTGGTGCGGATTATAAGGGGGTTTaAGAGCTAaGCTTAAGGTGCCGGGCCCACAT
Egr2	Egr2.o2	CAGATGAACGGAGTGGCGGG	GGATCATAGGAATGAGACCT	AGGCACTTGCTCGTACGACGccAcctTGTTGGCAGATGAACGGAGTGGCGGGgtttcagagcAGTCTTCGTTTTCGGGGAAGACaAGAAACAtggGGATCATAGGAATGAGACCTGTTTaAGAGCTAaGCTTAAGGTGCCGGGCCCACAT
Egr3	Egr3.o1	GCTCAGTACGCAGACGTCCA	TACCACCATCCCAACGACAT	AGGCACTTGCTCGTACGACGccAcctTGTTGGGCTCAGTACGCAGACGTCCAgtttcagagcAGTCTTCGTTTTCGGGGAAGACaAGAAACAtggTACCACCATCCCAACGACATGTTTaAGAGCTAaGCTTAAGGTGCCGGGCCCACAT
Egr3	Egr3.o2	GCCTGACAATCTGTACCCCG	GGCCGATTGGTAATCCTGGG	AGGCACTTGCTCGTACGACGccAcctTGTTGGGCCTGACAATCTGTACCCCGgtttcagagcAGTCTTCGTTTTCGGGGAAGACaAGAAACAtggGGCCGATTGGTAATCCTGGGGTTTaAGAGCTAaGCTTAAGGTGCCGGGCCCACAT
Elf1	Elf1.o1	GCCAGTACAAGCTGTCCCAG	AAGAGGTATTCTTGCAAAAG	AGGCACTTGCTCGTACGACGccAcctTGTTGGGCCAGTACAAGCTGTCCCAGgtttcagagcAGTCTTCGTTTTCGGGGAAGACaAGAAACAtggAAGAGGTATTCTTGCAAAAGGTTTaAGAGCTAaGCTTAAGGTGCCGGGCCCACAT
Elf1	Elf1.o2	GGTATTCTTGCAAAAGTGGA	CTTTCTCTTGCGCTGCTCTG	AGGCACTTGCTCGTACGACGccAcctTGTTGGGGTATTCTTGCAAAAGTGGAgtttcagagcAGTCTTCGTTTTCGGGGAAGACaAGAAACAtggCTTTCTCTTGCGCTGCTCTGGTTTaAGAGCTAaGCTTAAGGTGCCGGGCCCACAT
Elf2	Elf2.o1	AGTTTATCCATGCTGCGATG	CCCAGTGCGAGGTTAGAGCA	AGGCACTTGCTCGTACGACGccAcctTGTTGGAGTTTATCCATGCTGCGATGgtttcagagcAGTCTTCGTTTTCGGGGAAGACaAGAAACAtggCCCAGTGCGAGGTTAGAGCAGTTTaAGAGCTAaGCTTAAGGTGCCGGGCCCACAT
Elf2	Elf2.o2	GGAACCGTCGTGAGTAGGGG	GGAGGAACCGTCGTGAGTAG	AGGCACTTGCTCGTACGACGccAcctTGTTGGGGAACCGTCGTGAGTAGGGGgtttcagagcAGTCTTCGTTTTCGGGGAAGACaAGAAACAtggGGAGGAACCGTCGTGAGTAGGTTTaAGAGCTAaGCTTAAGGTGCCGGGCCCACAT
Elf4	Elf4.o1	GGACAAGGATAACCCTCCCT	GCACCCAGTAACATCCACCT	AGGCACTTGCTCGTACGACGccAcctTGTTGGGGACAAGGATAACCCTCCCTgtttcagagcAGTCTTCGTTTTCGGGGAAGACaAGAAACAtggGCACCCAGTAACATCCACCTGTTTaAGAGCTAaGCTTAAGGTGCCGGGCCCACAT
Elf4	Elf4.o2	CACATTGAATAGGACTTCAG	GATGCACTAATTCAGGATAG	AGGCACTTGCTCGTACGACGccAcctTGTTGGCACATTGAATAGGACTTCAGgtttcagagcAGTCTTCGTTTTCGGGGAAGACaAGAAACAtggGATGCACTAATTCAGGATAGGTTTaAGAGCTAaGCTTAAGGTGCCGGGCCCACAT
Epas1	Epas1.o1	AGCGTCCAAGTAGCTCCTCG	ACTGATTGGTTACCACCCCG	AGGCACTTGCTCGTACGACGccAcctTGTTGGAGCGTCCAAGTAGCTCCTCGgtttcagagcAGTCTTCGTTTTCGGGGAAGACaAGAAACAtggACTGATTGGTTACCACCCCGGTTTaAGAGCTAaGCTTAAGGTGCCGGGCCCACAT
Epas1	Epas1.o2	CATGAAGAAGTCACGCTCGG	CTTCACTAGTGTGCACCAAG	AGGCACTTGCTCGTACGACGccAcctTGTTGGCATGAAGAAGTCACGCTCGGgtttcagagcAGTCTTCGTTTTCGGGGAAGACaAGAAACAtggCTTCACTAGTGTGCACCAAGGTTTaAGAGCTAaGCTTAAGGTGCCGGGCCCACAT
Erg	Erg.o1	GCACAGACCATGTCCGACAG	TCACTATTTGAGTGTGCCTA	AGGCACTTGCTCGTACGACGccAcctTGTTGGGCACAGACCATGTCCGACAGgtttcagagcAGTCTTCGTTTTCGGGGAAGACaAGAAACAtggTCACTATTTGAGTGTGCCTAGTTTaAGAGCTAaGCTTAAGGTGCCGGGCCCACAT
Erg	Erg.o2	TTTCTGGCATGCATTAACCG	ACGTCATCGGAAGTCAGATG	AGGCACTTGCTCGTACGACGccAcctTGTTGGTTTCTGGCATGCATTAACCGgtttcagagcAGTCTTCGTTTTCGGGGAAGACaAGAAACAtggACGTCATCGGAAGTCAGATGGTTTaAGAGCTAaGCTTAAGGTGCCGGGCCCACAT
Esr1	Esr1.o1	GGCATACGGAAAGACCGCCG	TATTCAGAATAGATCATGGG	AGGCACTTGCTCGTACGACGccAcctTGTTGGGGCATACGGAAAGACCGCCGgtttcagagcAGTCTTCGTTTTCGGGGAAGACaAGAAACAtggTATTCAGAATAGATCATGGGGTTTaAGAGCTAaGCTTAAGGTGCCGGGCCCACAT
Esr1	Esr1.o2	ACTGTGTTCAACTACCCCGA	CACTGTGTTCAACTACCCCG	AGGCACTTGCTCGTACGACGccAcctTGTTGGACTGTGTTCAACTACCCCGAgtttcagagcAGTCTTCGTTTTCGGGGAAGACaAGAAACAtggCACTGTGTTCAACTACCCCGGTTTaAGAGCTAaGCTTAAGGTGCCGGGCCCACAT
Ets1	Ets1.o1	TTTACCTCCAGGTAAACTCG	CATCACCCAGTCCCGGACGT	AGGCACTTGCTCGTACGACGccAcctTGTTGGTTTACCTCCAGGTAAACTCGgtttcagagcAGTCTTCGTTTTCGGGGAAGACaAGAAACAtggCATCACCCAGTCCCGGACGTGTTTaAGAGCTAaGCTTAAGGTGCCGGGCCCACAT
Ets1	Ets1.o2	TTACCTCCAGGTAAACTCGG	CTTACTGATGAAGTAATCCG	AGGCACTTGCTCGTACGACGccAcctTGTTGGTTACCTCCAGGTAAACTCGGgtttcagagcAGTCTTCGTTTTCGGGGAAGACaAGAAACAtggCTTACTGATGAAGTAATCCGGTTTaAGAGCTAaGCTTAAGGTGCCGGGCCCACAT
Ets2	Ets2.o1	GATGCTGTGTAACCTCGGCA	GTACATCCAGTAGGGACGAC	AGGCACTTGCTCGTACGACGccAcctTGTTGGGATGCTGTGTAACCTCGGCAgtttcagagcAGTCTTCGTTTTCGGGGAAGACaAGAAACAtggGTACATCCAGTAGGGACGACGTTTaAGAGCTAaGCTTAAGGTGCCGGGCCCACAT
Ets2	Ets2.o2	TCCAATGAGGAACCGCGTTG	GGTGGAGGACAAATTACCAT	AGGCACTTGCTCGTACGACGccAcctTGTTGGTCCAATGAGGAACCGCGTTGgtttcagagcAGTCTTCGTTTTCGGGGAAGACaAGAAACAtggGGTGGAGGACAAATTACCATGTTTaAGAGCTAaGCTTAAGGTGCCGGGCCCACAT
Etv6	Etv6.o1	CAAGTTCGAAATGAATGGCA	GAAGCGGAGTCGAGGAACGG	AGGCACTTGCTCGTACGACGccAcctTGTTGGCAAGTTCGAAATGAATGGCAgtttcagagcAGTCTTCGTTTTCGGGGAAGACaAGAAACAtggGAAGCGGAGTCGAGGAACGGGTTTaAGAGCTAaGCTTAAGGTGCCGGGCCCACAT
Etv6	Etv6.o2	CTGAATGAGGAGATCGGTAG	GTGAACATGAAGCGGAGTCG	AGGCACTTGCTCGTACGACGccAcctTGTTGGCTGAATGAGGAGATCGGTAGgtttcagagcAGTCTTCGTTTTCGGGGAAGACaAGAAACAtggGTGAACATGAAGCGGAGTCGGTTTaAGAGCTAaGCTTAAGGTGCCGGGCCCACAT
Ezh2	Ezh2.o1	AGACACCACCTAAACGCCCA	AGAGTACATTATAGGCACCG	AGGCACTTGCTCGTACGACGccAcctTGTTGGAGACACCACCTAAACGCCCAgtttcagagcAGTCTTCGTTTTCGGGGAAGACaAGAAACAtggAGAGTACATTATAGGCACCGGTTTaAGAGCTAaGCTTAAGGTGCCGGGCCCACAT
Ezh2	Ezh2.o2	GACACCACCTAAACGCCCAG	ACACCACCTAAACGCCCAGG	AGGCACTTGCTCGTACGACGccAcctTGTTGGGACACCACCTAAACGCCCAGgtttcagagcAGTCTTCGTTTTCGGGGAAGACaAGAAACAtggACACCACCTAAACGCCCAGGGTTTaAGAGCTAaGCTTAAGGTGCCGGGCCCACAT
Fhl2	Fhl2.o1	ACCTTGCAGTCGCAGCCGAT	CCGGTAAGTAACACCTCCTG	AGGCACTTGCTCGTACGACGccAcctTGTTGGACCTTGCAGTCGCAGCCGATgtttcagagcAGTCTTCGTTTTCGGGGAAGACaAGAAACAtggCCGGTAAGTAACACCTCCTGGTTTaAGAGCTAaGCTTAAGGTGCCGGGCCCACAT
Fhl2	Fhl2.o2	TGCTTCCATTGCTCCCGGTG	ACCCGCAAGATGGAATACAA	AGGCACTTGCTCGTACGACGccAcctTGTTGGTGCTTCCATTGCTCCCGGTGgtttcagagcAGTCTTCGTTTTCGGGGAAGACaAGAAACAtggACCCGCAAGATGGAATACAAGTTTaAGAGCTAaGCTTAAGGTGCCGGGCCCACAT
Fli1	Fli1.o1	TCACGACTGAATGTCAAGGA	CACAGGAGCACGTTCGACAG	AGGCACTTGCTCGTACGACGccAcctTGTTGGTCACGACTGAATGTCAAGGAgtttcagagcAGTCTTCGTTTTCGGGGAAGACaAGAAACAtggCACAGGAGCACGTTCGACAGGTTTaAGAGCTAaGCTTAAGGTGCCGGGCCCACAT
Fli1	Fli1.o2	CTTGGAGGATCACAGACCAT	AGCAGCCGCCTAGCAAACCC	AGGCACTTGCTCGTACGACGccAcctTGTTGGCTTGGAGGATCACAGACCATgtttcagagcAGTCTTCGTTTTCGGGGAAGACaAGAAACAtggAGCAGCCGCCTAGCAAACCCGTTTaAGAGCTAaGCTTAAGGTGCCGGGCCCACAT
Fos	Fos.o1	GCTGACAGATACACTCCAAG	GCCTCCCTGGATTTGACTGG	AGGCACTTGCTCGTACGACGccAcctTGTTGGGCTGACAGATACACTCCAAGgtttcagagcAGTCTTCGTTTTCGGGGAAGACaAGAAACAtggGCCTCCCTGGATTTGACTGGGTTTaAGAGCTAaGCTTAAGGTGCCGGGCCCACAT
Fos	Fos.o2	AAGAGAAACGGAGAATCCGA	TGCTGGGGCTTACGCCAGAG	AGGCACTTGCTCGTACGACGccAcctTGTTGGAAGAGAAACGGAGAATCCGAgtttcagagcAGTCTTCGTTTTCGGGGAAGACaAGAAACAtggTGCTGGGGCTTACGCCAGAGGTTTaAGAGCTAaGCTTAAGGTGCCGGGCCCACAT
Fosb	Fosb.o1	GATCTGTCAGCTCCCTCCGA	TAAGTGCAGGAACCGTCGGA	AGGCACTTGCTCGTACGACGccAcctTGTTGGGATCTGTCAGCTCCCTCCGAgtttcagagcAGTCTTCGTTTTCGGGGAAGACaAGAAACAtggTAAGTGCAGGAACCGTCGGAGTTTaAGAGCTAaGCTTAAGGTGCCGGGCCCACAT
Fosb	Fosb.o2	CAGCTAAGTGCAGGAACCGT	GCTGACAGATCGACTTCAGG	AGGCACTTGCTCGTACGACGccAcctTGTTGGCAGCTAAGTGCAGGAACCGTgtttcagagcAGTCTTCGTTTTCGGGGAAGACaAGAAACAtggGCTGACAGATCGACTTCAGGGTTTaAGAGCTAaGCTTAAGGTGCCGGGCCCACAT
Fosl2	Fosl2.o1	GGAGAAGCGTCGAATCCGGA	TGGATAGGGATTGGACATGG	AGGCACTTGCTCGTACGACGccAcctTGTTGGGGAGAAGCGTCGAATCCGGAgtttcagagcAGTCTTCGTTTTCGGGGAAGACaAGAAACAtggTGGATAGGGATTGGACATGGGTTTaAGAGCTAaGCTTAAGGTGCCGGGCCCACAT
Fosl2	Fosl2.o2	CAAGACCATCGGTACCACCG	CGTGTGCAAAATCAGCCCCG	AGGCACTTGCTCGTACGACGccAcctTGTTGGCAAGACCATCGGTACCACCGgtttcagagcAGTCTTCGTTTTCGGGGAAGACaAGAAACAtggCGTGTGCAAAATCAGCCCCGGTTTaAGAGCTAaGCTTAAGGTGCCGGGCCCACAT
Foxb1	Foxb1.o1	GCCGCTGCGTACAACCTGGG	ACCGCCCAGGTTGTACGCAG	AGGCACTTGCTCGTACGACGccAcctTGTTGGGCCGCTGCGTACAACCTGGGgtttcagagcAGTCTTCGTTTTCGGGGAAGACaAGAAACAtggACCGCCCAGGTTGTACGCAGGTTTaAGAGCTAaGCTTAAGGTGCCGGGCCCACAT
Foxb1	Foxb1.o2	TATCGAGAACATCATCGCTA	ATGATGTTCTCGATAGCAAA	AGGCACTTGCTCGTACGACGccAcctTGTTGGTATCGAGAACATCATCGCTAgtttcagagcAGTCTTCGTTTTCGGGGAAGACaAGAAACAtggATGATGTTCTCGATAGCAAAGTTTaAGAGCTAaGCTTAAGGTGCCGGGCCCACAT
Foxl1	Foxl1.o1	GGACTGTGAGGTCCGCGTCG	GTGAAGGTGCCACGTGAGAA	AGGCACTTGCTCGTACGACGccAcctTGTTGGGGACTGTGAGGTCCGCGTCGgtttcagagcAGTCTTCGTTTTCGGGGAAGACaAGAAACAtggGTGAAGGTGCCACGTGAGAAGTTTaAGAGCTAaGCTTAAGGTGCCGGGCCCACAT
Foxl1	Foxl1.o2	TTCTACCACGACAACCGCCA	CCGCGCGGTGCCTACTGCCG	AGGCACTTGCTCGTACGACGccAcctTGTTGGTTCTACCACGACAACCGCCAgtttcagagcAGTCTTCGTTTTCGGGGAAGACaAGAAACAtggCCGCGCGGTGCCTACTGCCGGTTTaAGAGCTAaGCTTAAGGTGCCGGGCCCACAT
Foxn3	Foxn3.o1	GGAGCGAGGGTTCTGAGTCG	GAGCGAGGGTTCTGAGTCGA	AGGCACTTGCTCGTACGACGccAcctTGTTGGGGAGCGAGGGTTCTGAGTCGgtttcagagcAGTCTTCGTTTTCGGGGAAGACaAGAAACAtggGAGCGAGGGTTCTGAGTCGAGTTTaAGAGCTAaGCTTAAGGTGCCGGGCCCACAT
Foxn3	Foxn3.o2	ATGGTGGGGTGTCATCGTCT	TGGGAGTGATTGGTAACGGC	AGGCACTTGCTCGTACGACGccAcctTGTTGGATGGTGGGGTGTCATCGTCTgtttcagagcAGTCTTCGTTTTCGGGGAAGACaAGAAACAtggTGGGAGTGATTGGTAACGGCGTTTaAGAGCTAaGCTTAAGGTGCCGGGCCCACAT
Foxo1	Foxo1.o1	ACAGGTTGCCCCACGCGTTG	GGCGGTGCAAACGAATAGCA	AGGCACTTGCTCGTACGACGccAcctTGTTGGACAGGTTGCCCCACGCGTTGgtttcagagcAGTCTTCGTTTTCGGGGAAGACaAGAAACAtggGGCGGTGCAAACGAATAGCAGTTTaAGAGCTAaGCTTAAGGTGCCGGGCCCACAT
Foxo1	Foxo1.o2	CGCGACGAGCTGGTCTTGCG	AATTTGCTAAGAGCCGAGGG	AGGCACTTGCTCGTACGACGccAcctTGTTGGCGCGACGAGCTGGTCTTGCGgtttcagagcAGTCTTCGTTTTCGGGGAAGACaAGAAACAtggAATTTGCTAAGAGCCGAGGGGTTTaAGAGCTAaGCTTAAGGTGCCGGGCCCACAT
Foxp1	Foxp1.o1	CGGTGGGACCTATCCGCAGG	GCCCCGGCTGAATTGTTAGG	AGGCACTTGCTCGTACGACGccAcctTGTTGGCGGTGGGACCTATCCGCAGGgtttcagagcAGTCTTCGTTTTCGGGGAAGACaAGAAACAtggGCCCCGGCTGAATTGTTAGGGTTTaAGAGCTAaGCTTAAGGTGCCGGGCCCACAT
Foxp1	Foxp1.o2	TGACACTCGGTCCAACGGAG	ATGCGGGTTCATGATTAGGG	AGGCACTTGCTCGTACGACGccAcctTGTTGGTGACACTCGGTCCAACGGAGgtttcagagcAGTCTTCGTTTTCGGGGAAGACaAGAAACAtggATGCGGGTTCATGATTAGGGGTTTaAGAGCTAaGCTTAAGGTGCCGGGCCCACAT
Gata3	Gata3.o1	CCTCGACTTACATCCGAACC	CTTACATCCGAACCCGGTAG	AGGCACTTGCTCGTACGACGccAcctTGTTGGCCTCGACTTACATCCGAACCgtttcagagcAGTCTTCGTTTTCGGGGAAGACaAGAAACAtggCTTACATCCGAACCCGGTAGGTTTaAGAGCTAaGCTTAAGGTGCCGGGCCCACAT
Gata3	Gata3.o2	AGGTATCCTCCGACCCACCA	CTACTACGGAAACTCCGTCA	AGGCACTTGCTCGTACGACGccAcctTGTTGGAGGTATCCTCCGACCCACCAgtttcagagcAGTCTTCGTTTTCGGGGAAGACaAGAAACAtggCTACTACGGAAACTCCGTCAGTTTaAGAGCTAaGCTTAAGGTGCCGGGCCCACAT
Glis1	Glis1.o1	CCAACGCACCCACCTCGACA	CGCACCCACCTCGACACGGT	AGGCACTTGCTCGTACGACGccAcctTGTTGGCCAACGCACCCACCTCGACAgtttcagagcAGTCTTCGTTTTCGGGGAAGACaAGAAACAtggCGCACCCACCTCGACACGGTGTTTaAGAGCTAaGCTTAAGGTGCCGGGCCCACAT
Glis1	Glis1.o2	CCATAGTCTCGAGGGCTCCG	GGGCACATACCTGTTTGGGT	AGGCACTTGCTCGTACGACGccAcctTGTTGGCCATAGTCTCGAGGGCTCCGgtttcagagcAGTCTTCGTTTTCGGGGAAGACaAGAAACAtggGGGCACATACCTGTTTGGGTGTTTaAGAGCTAaGCTTAAGGTGCCGGGCCCACAT
Hbp1	Hbp1.o1	TGATGGACAAGAGAGCACCA	ACCAGGGATGAGTGACTCGC	AGGCACTTGCTCGTACGACGccAcctTGTTGGTGATGGACAAGAGAGCACCAgtttcagagcAGTCTTCGTTTTCGGGGAAGACaAGAAACAtggACCAGGGATGAGTGACTCGCGTTTaAGAGCTAaGCTTAAGGTGCCGGGCCCACAT
Hbp1	Hbp1.o2	GGTATATGGCAGATTGGGTA	ATAAAATGAGCACTGCATCA	AGGCACTTGCTCGTACGACGccAcctTGTTGGGGTATATGGCAGATTGGGTAgtttcagagcAGTCTTCGTTTTCGGGGAAGACaAGAAACAtggATAAAATGAGCACTGCATCAGTTTaAGAGCTAaGCTTAAGGTGCCGGGCCCACAT
Hdgfl3	Hdgfl3.o1	TTTGTTAACTTACGTTTCAT	CGAGTACAAAGCGGGAGACC	AGGCACTTGCTCGTACGACGccAcctTGTTGGTTTGTTAACTTACGTTTCATgtttcagagcAGTCTTCGTTTTCGGGGAAGACaAGAAACAtggCGAGTACAAAGCGGGAGACCGTTTaAGAGCTAaGCTTAAGGTGCCGGGCCCACAT
Hdgfl3	Hdgfl3.o2	ATAGGGTACTTGTTTGCTGG	ATAGATTGATGAACTCCCAG	AGGCACTTGCTCGTACGACGccAcctTGTTGGATAGGGTACTTGTTTGCTGGgtttcagagcAGTCTTCGTTTTCGGGGAAGACaAGAAACAtggATAGATTGATGAACTCCCAGGTTTaAGAGCTAaGCTTAAGGTGCCGGGCCCACAT
Hipk2	Hipk2.o1	AACACCTTTCATCACTCACG	CAGACAACCGTACCGAGTGA	AGGCACTTGCTCGTACGACGccAcctTGTTGGAACACCTTTCATCACTCACGgtttcagagcAGTCTTCGTTTTCGGGGAAGACaAGAAACAtggCAGACAACCGTACCGAGTGAGTTTaAGAGCTAaGCTTAAGGTGCCGGGCCCACAT
Hipk2	Hipk2.o2	TTAGGTTATGTGGTCCACCG	ACTGGGCGAATATACTTGAG	AGGCACTTGCTCGTACGACGccAcctTGTTGGTTAGGTTATGTGGTCCACCGgtttcagagcAGTCTTCGTTTTCGGGGAAGACaAGAAACAtggACTGGGCGAATATACTTGAGGTTTaAGAGCTAaGCTTAAGGTGCCGGGCCCACAT
Hivep1	Hivep1.o1	ACTGGGTACGAGGTACACGG	TTTCAGTAAGACATCGAACG	AGGCACTTGCTCGTACGACGccAcctTGTTGGACTGGGTACGAGGTACACGGgtttcagagcAGTCTTCGTTTTCGGGGAAGACaAGAAACAtggTTTCAGTAAGACATCGAACGGTTTaAGAGCTAaGCTTAAGGTGCCGGGCCCACAT
Hivep1	Hivep1.o2	ACGCGGTACTTGTATAGGAG	AGCCCCGACAGAGTTACCAA	AGGCACTTGCTCGTACGACGccAcctTGTTGGACGCGGTACTTGTATAGGAGgtttcagagcAGTCTTCGTTTTCGGGGAAGACaAGAAACAtggAGCCCCGACAGAGTTACCAAGTTTaAGAGCTAaGCTTAAGGTGCCGGGCCCACAT
Hivep2	Hivep2.o1	ACTTCCGTAGGATGGAACGT	TCAACATGTTGATTTGACCG	AGGCACTTGCTCGTACGACGccAcctTGTTGGACTTCCGTAGGATGGAACGTgtttcagagcAGTCTTCGTTTTCGGGGAAGACaAGAAACAtggTCAACATGTTGATTTGACCGGTTTaAGAGCTAaGCTTAAGGTGCCGGGCCCACAT
Hivep2	Hivep2.o2	AGATTTGGAACACTCCTCAG	CACTTCCGTAGGATGGAACG	AGGCACTTGCTCGTACGACGccAcctTGTTGGAGATTTGGAACACTCCTCAGgtttcagagcAGTCTTCGTTTTCGGGGAAGACaAGAAACAtggCACTTCCGTAGGATGGAACGGTTTaAGAGCTAaGCTTAAGGTGCCGGGCCCACAT
Hivep3	Hivep3.o1	GATGATGCATTATAAACTGG	GCTCAGGGGATGTTCCGATG	AGGCACTTGCTCGTACGACGccAcctTGTTGGGATGATGCATTATAAACTGGgtttcagagcAGTCTTCGTTTTCGGGGAAGACaAGAAACAtggGCTCAGGGGATGTTCCGATGGTTTaAGAGCTAaGCTTAAGGTGCCGGGCCCACAT
Hivep3	Hivep3.o2	CCGCTCGGCTTCATTCGACA	CCCTGTCGAATGAAGCCGAG	AGGCACTTGCTCGTACGACGccAcctTGTTGGCCGCTCGGCTTCATTCGACAgtttcagagcAGTCTTCGTTTTCGGGGAAGACaAGAAACAtggCCCTGTCGAATGAAGCCGAGGTTTaAGAGCTAaGCTTAAGGTGCCGGGCCCACAT
Hmgb2	Hmgb2.o1	TCAACTTACGGTGGTCTCTT	CCCATAGACCATGTCTGCAA	AGGCACTTGCTCGTACGACGccAcctTGTTGGTCAACTTACGGTGGTCTCTTgtttcagagcAGTCTTCGTTTTCGGGGAAGACaAGAAACAtggCCCATAGACCATGTCTGCAAGTTTaAGAGCTAaGCTTAAGGTGCCGGGCCCACAT
Hmgb2	Hmgb2.o2	TCCTTTGCAGACATGGTCTA	GCTCCGAGAGATGGAAGGTG	AGGCACTTGCTCGTACGACGccAcctTGTTGGTCCTTTGCAGACATGGTCTAgtttcagagcAGTCTTCGTTTTCGGGGAAGACaAGAAACAtggGCTCCGAGAGATGGAAGGTGGTTTaAGAGCTAaGCTTAAGGTGCCGGGCCCACAT
Id2	Id2.o1	TCAGTCCGGTGAGGTCCGTT	TGATGCAGGCTGACGATAGT	AGGCACTTGCTCGTACGACGccAcctTGTTGGTCAGTCCGGTGAGGTCCGTTgtttcagagcAGTCTTCGTTTTCGGGGAAGACaAGAAACAtggTGATGCAGGCTGACGATAGTGTTTaAGAGCTAaGCTTAAGGTGCCGGGCCCACAT
Id2	Id2.o2	GTGATGCAGGCTGACGATAG	GCACGTCATCGATTACATCT	AGGCACTTGCTCGTACGACGccAcctTGTTGGGTGATGCAGGCTGACGATAGgtttcagagcAGTCTTCGTTTTCGGGGAAGACaAGAAACAtggGCACGTCATCGATTACATCTGTTTaAGAGCTAaGCTTAAGGTGCCGGGCCCACAT
Id3	Id3.o1	TGGCTAAGCTGAGTGCCTCG	CGGTAAGAGCCCGTCGACCG	AGGCACTTGCTCGTACGACGccAcctTGTTGGTGGCTAAGCTGAGTGCCTCGgtttcagagcAGTCTTCGTTTTCGGGGAAGACaAGAAACAtggCGGTAAGAGCCCGTCGACCGGTTTaAGAGCTAaGCTTAAGGTGCCGGGCCCACAT
Id3	Id3.o2	AGTGGTTCATGTCGTCCAAG	CGGTCGACGGGCTCTTACCG	AGGCACTTGCTCGTACGACGccAcctTGTTGGAGTGGTTCATGTCGTCCAAGgtttcagagcAGTCTTCGTTTTCGGGGAAGACaAGAAACAtggCGGTCGACGGGCTCTTACCGGTTTaAGAGCTAaGCTTAAGGTGCCGGGCCCACAT
Ikzf1	Ikzf1.o1	AGGTAGTGGACAGGTCCTCA	ACCACCTCGGAGCTACCGGG	AGGCACTTGCTCGTACGACGccAcctTGTTGGAGGTAGTGGACAGGTCCTCAgtttcagagcAGTCTTCGTTTTCGGGGAAGACaAGAAACAtggACCACCTCGGAGCTACCGGGGTTTaAGAGCTAaGCTTAAGGTGCCGGGCCCACAT
Ikzf1	Ikzf1.o2	AGAAACTAACCACAACGAGA	GACACCCCCCGGTAGCTCCG	AGGCACTTGCTCGTACGACGccAcctTGTTGGAGAAACTAACCACAACGAGAgtttcagagcAGTCTTCGTTTTCGGGGAAGACaAGAAACAtggGACACCCCCCGGTAGCTCCGGTTTaAGAGCTAaGCTTAAGGTGCCGGGCCCACAT
Ikzf2	Ikzf2.o1	CCTAATTGAGAGCAGCGAGG	GGAGGAATCCGGCTTCCGAA	AGGCACTTGCTCGTACGACGccAcctTGTTGGCCTAATTGAGAGCAGCGAGGgtttcagagcAGTCTTCGTTTTCGGGGAAGACaAGAAACAtggGGAGGAATCCGGCTTCCGAAGTTTaAGAGCTAaGCTTAAGGTGCCGGGCCCACAT
Ikzf2	Ikzf2.o2	CAGGACCTTCAAGGCGAGGG	ATTTCCTGTAGTACCGCCTA	AGGCACTTGCTCGTACGACGccAcctTGTTGGCAGGACCTTCAAGGCGAGGGgtttcagagcAGTCTTCGTTTTCGGGGAAGACaAGAAACAtggATTTCCTGTAGTACCGCCTAGTTTaAGAGCTAaGCTTAAGGTGCCGGGCCCACAT
Irf1	Irf1.o1	CGGAGCTGGGCCATTCACAC	CCTGTAGGCCGATACAAAGC	AGGCACTTGCTCGTACGACGccAcctTGTTGGCGGAGCTGGGCCATTCACACgtttcagagcAGTCTTCGTTTTCGGGGAAGACaAGAAACAtggCCTGTAGGCCGATACAAAGCGTTTaAGAGCTAaGCTTAAGGTGCCGGGCCCACAT
Irf1	Irf1.o2	TGGAAGCACGCTGCTAAGCA	CTGTAGGTTATACAGATCAG	AGGCACTTGCTCGTACGACGccAcctTGTTGGTGGAAGCACGCTGCTAAGCAgtttcagagcAGTCTTCGTTTTCGGGGAAGACaAGAAACAtggCTGTAGGTTATACAGATCAGGTTTaAGAGCTAaGCTTAAGGTGCCGGGCCCACAT
Irf2bp2	Irf2bp2.o1	GGCCGACAGCTTATCCAGCG	GCCCGGTGTTCCGCTCACCG	AGGCACTTGCTCGTACGACGccAcctTGTTGGGGCCGACAGCTTATCCAGCGgtttcagagcAGTCTTCGTTTTCGGGGAAGACaAGAAACAtggGCCCGGTGTTCCGCTCACCGGTTTaAGAGCTAaGCTTAAGGTGCCGGGCCCACAT
Irf2bp2	Irf2bp2.o2	AGTAGGTCCTTGGCCGACAG	GCGGCAGAACCGTTGACCAG	AGGCACTTGCTCGTACGACGccAcctTGTTGGAGTAGGTCCTTGGCCGACAGgtttcagagcAGTCTTCGTTTTCGGGGAAGACaAGAAACAtggGCGGCAGAACCGTTGACCAGGTTTaAGAGCTAaGCTTAAGGTGCCGGGCCCACAT
Irf4	Irf4.o1	CCTGTGACGTTTGGCCCACG	GGTGTACAGGATTGTTCCAG	AGGCACTTGCTCGTACGACGccAcctTGTTGGCCTGTGACGTTTGGCCCACGgtttcagagcAGTCTTCGTTTTCGGGGAAGACaAGAAACAtggGGTGTACAGGATTGTTCCAGGTTTaAGAGCTAaGCTTAAGGTGCCGGGCCCACAT
Irf4	Irf4.o2	CAAGCAGGACTACAATCGTG	GCAGCCTTCAGGGCTCGTCG	AGGCACTTGCTCGTACGACGccAcctTGTTGGCAAGCAGGACTACAATCGTGgtttcagagcAGTCTTCGTTTTCGGGGAAGACaAGAAACAtggGCAGCCTTCAGGGCTCGTCGGTTTaAGAGCTAaGCTTAAGGTGCCGGGCCCACAT
Irf7	Irf7.o1	GGAGCAAGACCGTGTTTACG	CTTGCGCCAAGACAATTCAG	AGGCACTTGCTCGTACGACGccAcctTGTTGGGGAGCAAGACCGTGTTTACGgtttcagagcAGTCTTCGTTTTCGGGGAAGACaAGAAACAtggCTTGCGCCAAGACAATTCAGGTTTaAGAGCTAaGCTTAAGGTGCCGGGCCCACAT
Irf7	Irf7.o2	GGATCCAGTTGATCCGCATA	GGCAGGTTAACTCCACTAGG	AGGCACTTGCTCGTACGACGccAcctTGTTGGGGATCCAGTTGATCCGCATAgtttcagagcAGTCTTCGTTTTCGGGGAAGACaAGAAACAtggGGCAGGTTAACTCCACTAGGGTTTaAGAGCTAaGCTTAAGGTGCCGGGCCCACAT
Irf8	Irf8.o1	GCGGCATATCCGGTCACCAG	TCGACAGCAGCATGTACCCG	AGGCACTTGCTCGTACGACGccAcctTGTTGGGCGGCATATCCGGTCACCAGgtttcagagcAGTCTTCGTTTTCGGGGAAGACaAGAAACAtggTCGACAGCAGCATGTACCCGGTTTaAGAGCTAaGCTTAAGGTGCCGGGCCCACAT
Irf8	Irf8.o2	AGTTTACCGAATTGTCCCCG	CCATCCGGCCCATACAACTT	AGGCACTTGCTCGTACGACGccAcctTGTTGGAGTTTACCGAATTGTCCCCGgtttcagagcAGTCTTCGTTTTCGGGGAAGACaAGAAACAtggCCATCCGGCCCATACAACTTGTTTaAGAGCTAaGCTTAAGGTGCCGGGCCCACAT
Jdp2	Jdp2.o1	CCAGACCCTTCAGTGACCGC	GAGAGCCTGCGGTCACTGAA	AGGCACTTGCTCGTACGACGccAcctTGTTGGCCAGACCCTTCAGTGACCGCgtttcagagcAGTCTTCGTTTTCGGGGAAGACaAGAAACAtggGAGAGCCTGCGGTCACTGAAGTTTaAGAGCTAaGCTTAAGGTGCCGGGCCCACAT
Jdp2	Jdp2.o2	CGCTGACATCCGCAACATTG	TGTGCCCTCACAGCTAGACG	AGGCACTTGCTCGTACGACGccAcctTGTTGGCGCTGACATCCGCAACATTGgtttcagagcAGTCTTCGTTTTCGGGGAAGACaAGAAACAtggTGTGCCCTCACAGCTAGACGGTTTaAGAGCTAaGCTTAAGGTGCCGGGCCCACAT
Jun	Jun.o1	CAGCTTGAGCAGCCCGACGT	CTTAGGGTTACTGTAGCCGT	AGGCACTTGCTCGTACGACGccAcctTGTTGGCAGCTTGAGCAGCCCGACGTgtttcagagcAGTCTTCGTTTTCGGGGAAGACaAGAAACAtggCTTAGGGTTACTGTAGCCGTGTTTaAGAGCTAaGCTTAAGGTGCCGGGCCCACAT
Jun	Jun.o2	CAGTCCGAGAGCGGTGCCTA	TCGTTCCTCCAGTCCGAGAG	AGGCACTTGCTCGTACGACGccAcctTGTTGGCAGTCCGAGAGCGGTGCCTAgtttcagagcAGTCTTCGTTTTCGGGGAAGACaAGAAACAtggTCGTTCCTCCAGTCCGAGAGGTTTaAGAGCTAaGCTTAAGGTGCCGGGCCCACAT
Junb	Junb.o1	TGAGCTCCCAGTCCCGACGG	AACCTGGCGGATCCCTATCG	AGGCACTTGCTCGTACGACGccAcctTGTTGGTGAGCTCCCAGTCCCGACGGgtttcagagcAGTCTTCGTTTTCGGGGAAGACaAGAAACAtggAACCTGGCGGATCCCTATCGGTTTaAGAGCTAaGCTTAAGGTGCCGGGCCCACAT
Junb	Junb.o2	GGGTAAAAGTACTGTCCCGG	GGACCCTTGAGACCCCGATA	AGGCACTTGCTCGTACGACGccAcctTGTTGGGGGTAAAAGTACTGTCCCGGgtttcagagcAGTCTTCGTTTTCGGGGAAGACaAGAAACAtggGGACCCTTGAGACCCCGATAGTTTaAGAGCTAaGCTTAAGGTGCCGGGCCCACAT
Jund	Jund.o1	CGGGTAGAGGAACTGCGTAC	GAGCGGCGGGATTGAAACCA	AGGCACTTGCTCGTACGACGccAcctTGTTGGCGGGTAGAGGAACTGCGTACgtttcagagcAGTCTTCGTTTTCGGGGAAGACaAGAAACAtggGAGCGGCGGGATTGAAACCAGTTTaAGAGCTAaGCTTAAGGTGCCGGGCCCACAT
Jund	Jund.o2	AACCTGAGCAGTTTCGCGGG	GTTCGCCGAAGGCTTCGTCA	AGGCACTTGCTCGTACGACGccAcctTGTTGGAACCTGAGCAGTTTCGCGGGgtttcagagcAGTCTTCGTTTTCGGGGAAGACaAGAAACAtggGTTCGCCGAAGGCTTCGTCAGTTTaAGAGCTAaGCTTAAGGTGCCGGGCCCACAT
Klf13	Klf13.o1	GCGGGGACTCGAGGTCCGCG	CTTTCTCGCAGCCCGCGTAG	AGGCACTTGCTCGTACGACGccAcctTGTTGGGCGGGGACTCGAGGTCCGCGgtttcagagcAGTCTTCGTTTTCGGGGAAGACaAGAAACAtggCTTTCTCGCAGCCCGCGTAGGTTTaAGAGCTAaGCTTAAGGTGCCGGGCCCACAT
Klf13	Klf13.o2	CCGAGCCACCACGAAAAGCG	CGTGGTGGCTCGGATCCTAG	AGGCACTTGCTCGTACGACGccAcctTGTTGGCCGAGCCACCACGAAAAGCGgtttcagagcAGTCTTCGTTTTCGGGGAAGACaAGAAACAtggCGTGGTGGCTCGGATCCTAGGTTTaAGAGCTAaGCTTAAGGTGCCGGGCCCACAT
Klf2	Klf2.o1	TGAGGACCTAAACAACGTGT	GAGGCCCGTAGTGCAACGCG	AGGCACTTGCTCGTACGACGccAcctTGTTGGTGAGGACCTAAACAACGTGTgtttcagagcAGTCTTCGTTTTCGGGGAAGACaAGAAACAtggGAGGCCCGTAGTGCAACGCGGTTTaAGAGCTAaGCTTAAGGTGCCGGGCCCACAT
Klf2	Klf2.o2	GGGAGGCCCGTAGTGCAACG	GCCTTCACTAGCCGCCCGGG	AGGCACTTGCTCGTACGACGccAcctTGTTGGGGGAGGCCCGTAGTGCAACGgtttcagagcAGTCTTCGTTTTCGGGGAAGACaAGAAACAtggGCCTTCACTAGCCGCCCGGGGTTTaAGAGCTAaGCTTAAGGTGCCGGGCCCACAT
Klf3	Klf3.o1	CCCCGTCATTCAGCCCGTCG	GATGAAGCCCAACAAATATG	AGGCACTTGCTCGTACGACGccAcctTGTTGGCCCCGTCATTCAGCCCGTCGgtttcagagcAGTCTTCGTTTTCGGGGAAGACaAGAAACAtggGATGAAGCCCAACAAATATGGTTTaAGAGCTAaGCTTAAGGTGCCGGGCCCACAT
Klf3	Klf3.o2	AGCCTGGAATTGAACCACAG	CCACGACGGGCTGAATGACG	AGGCACTTGCTCGTACGACGccAcctTGTTGGAGCCTGGAATTGAACCACAGgtttcagagcAGTCTTCGTTTTCGGGGAAGACaAGAAACAtggCCACGACGGGCTGAATGACGGTTTaAGAGCTAaGCTTAAGGTGCCGGGCCCACAT
Klf4	Klf4.o1	CGCGACACTCACGTTAGTCG	TTGCTAACACTGATGACCGA	AGGCACTTGCTCGTACGACGccAcctTGTTGGCGCGACACTCACGTTAGTCGgtttcagagcAGTCTTCGTTTTCGGGGAAGACaAGAAACAtggTTGCTAACACTGATGACCGAGTTTaAGAGCTAaGCTTAAGGTGCCGGGCCCACAT
Klf4	Klf4.o2	GCTAACCCACCAGGAATCGG	AGGGCGCCACTACCACGGGG	AGGCACTTGCTCGTACGACGccAcctTGTTGGGCTAACCCACCAGGAATCGGgtttcagagcAGTCTTCGTTTTCGGGGAAGACaAGAAACAtggAGGGCGCCACTACCACGGGGGTTTaAGAGCTAaGCTTAAGGTGCCGGGCCCACAT
Klf5	Klf5.o1	CTGAAATTATCGGAACTGGA	TCTGAAATTATCGGAACTGG	AGGCACTTGCTCGTACGACGccAcctTGTTGGCTGAAATTATCGGAACTGGAgtttcagagcAGTCTTCGTTTTCGGGGAAGACaAGAAACAtggTCTGAAATTATCGGAACTGGGTTTaAGAGCTAaGCTTAAGGTGCCGGGCCCACAT
Klf5	Klf5.o2	TGAAGATACTAGTGAACTCG	CAGCCACCAGAGCGAGTCGA	AGGCACTTGCTCGTACGACGccAcctTGTTGGTGAAGATACTAGTGAACTCGgtttcagagcAGTCTTCGTTTTCGGGGAAGACaAGAAACAtggCAGCCACCAGAGCGAGTCGAGTTTaAGAGCTAaGCTTAAGGTGCCGGGCCCACAT
Klf8	Klf8.o1	TATCACTTGGAAACTCCAGT	GCAAAGACTGGACCACCAGT	AGGCACTTGCTCGTACGACGccAcctTGTTGGTATCACTTGGAAACTCCAGTgtttcagagcAGTCTTCGTTTTCGGGGAAGACaAGAAACAtggGCAAAGACTGGACCACCAGTGTTTaAGAGCTAaGCTTAAGGTGCCGGGCCCACAT
Klf8	Klf8.o2	AAGGATCTCTGGTCGGAACA	ATGTAAAATCGGCTGGCCAC	AGGCACTTGCTCGTACGACGccAcctTGTTGGAAGGATCTCTGGTCGGAACAgtttcagagcAGTCTTCGTTTTCGGGGAAGACaAGAAACAtggATGTAAAATCGGCTGGCCACGTTTaAGAGCTAaGCTTAAGGTGCCGGGCCCACAT
Lef1	Lef1.o1	GGAAGTGTCGCCTGACAGTG	GCAGTCAAATAAAGTGCCCG	AGGCACTTGCTCGTACGACGccAcctTGTTGGGGAAGTGTCGCCTGACAGTGgtttcagagcAGTCTTCGTTTTCGGGGAAGACaAGAAACAtggGCAGTCAAATAAAGTGCCCGGTTTaAGAGCTAaGCTTAAGGTGCCGGGCCCACAT
Lef1	Lef1.o2	TCAGGAGCCCTACCACGACA	CGAGATCAGTCATCCCGAAG	AGGCACTTGCTCGTACGACGccAcctTGTTGGTCAGGAGCCCTACCACGACAgtttcagagcAGTCTTCGTTTTCGGGGAAGACaAGAAACAtggCGAGATCAGTCATCCCGAAGGTTTaAGAGCTAaGCTTAAGGTGCCGGGCCCACAT
Litaf	Litaf.o1	AACGCCCCCAGCACCTATGC	ACATACTTGCGTTGGCGTTG	AGGCACTTGCTCGTACGACGccAcctTGTTGGAACGCCCCCAGCACCTATGCgtttcagagcAGTCTTCGTTTTCGGGGAAGACaAGAAACAtggACATACTTGCGTTGGCGTTGGTTTaAGAGCTAaGCTTAAGGTGCCGGGCCCACAT
Litaf	Litaf.o2	GTGCGGTGGGCACTACTGAA	CTGCACATAAACGGTCTGCA	AGGCACTTGCTCGTACGACGccAcctTGTTGGGTGCGGTGGGCACTACTGAAgtttcagagcAGTCTTCGTTTTCGGGGAAGACaAGAAACAtggCTGCACATAAACGGTCTGCAGTTTaAGAGCTAaGCTTAAGGTGCCGGGCCCACAT
Lrrfip1	Lrrfip1.o1	CTCACCCATAGGAGTTCGAG	CGAGTCTCAGCGGCAATACG	AGGCACTTGCTCGTACGACGccAcctTGTTGGCTCACCCATAGGAGTTCGAGgtttcagagcAGTCTTCGTTTTCGGGGAAGACaAGAAACAtggCGAGTCTCAGCGGCAATACGGTTTaAGAGCTAaGCTTAAGGTGCCGGGCCCACAT
Lrrfip1	Lrrfip1.o2	AGAGCTGAATGCCCTCAAGT	GCTGAACCAGATCGCGCGCG	AGGCACTTGCTCGTACGACGccAcctTGTTGGAGAGCTGAATGCCCTCAAGTgtttcagagcAGTCTTCGTTTTCGGGGAAGACaAGAAACAtggGCTGAACCAGATCGCGCGCGGTTTaAGAGCTAaGCTTAAGGTGCCGGGCCCACAT
Maf	Maf.o1	GGTGTCCGCCGTGATCGCCG	ATGATGCGGTCGGTCTCCAC	AGGCACTTGCTCGTACGACGccAcctTGTTGGGGTGTCCGCCGTGATCGCCGgtttcagagcAGTCTTCGTTTTCGGGGAAGACaAGAAACAtggATGATGCGGTCGGTCTCCACGTTTaAGAGCTAaGCTTAAGGTGCCGGGCCCACAT
Maf	Maf.o2	GTGGCTTCGATGGCTATGCG	GACCGCATCATCAGCCAGTG	AGGCACTTGCTCGTACGACGccAcctTGTTGGGTGGCTTCGATGGCTATGCGgtttcagagcAGTCTTCGTTTTCGGGGAAGACaAGAAACAtggGACCGCATCATCAGCCAGTGGTTTaAGAGCTAaGCTTAAGGTGCCGGGCCCACAT
Maff	Maff.o1	GAAGCGCGTGTGCCAGAAGG	TGTCGGATGAAGCGCTGATG	AGGCACTTGCTCGTACGACGccAcctTGTTGGGAAGCGCGTGTGCCAGAAGGgtttcagagcAGTCTTCGTTTTCGGGGAAGACaAGAAACAtggTGTCGGATGAAGCGCTGATGGTTTaAGAGCTAaGCTTAAGGTGCCGGGCCCACAT
Maff	Maff.o2	TCTGGCACACGCGCTTCACG	CGAGAACACGCCGCACCTGT	AGGCACTTGCTCGTACGACGccAcctTGTTGGTCTGGCACACGCGCTTCACGgtttcagagcAGTCTTCGTTTTCGGGGAAGACaAGAAACAtggCGAGAACACGCCGCACCTGTGTTTaAGAGCTAaGCTTAAGGTGCCGGGCCCACAT
Mafg	Mafg.o1	AGGCGCACACTGAAGAACCG	TGGCACCAGCTTGACCGACG	AGGCACTTGCTCGTACGACGccAcctTGTTGGAGGCGCACACTGAAGAACCGgtttcagagcAGTCTTCGTTTTCGGGGAAGACaAGAAACAtggTGGCACCAGCTTGACCGACGGTTTaAGAGCTAaGCTTAAGGTGCCGGGCCCACAT
Mafg	Mafg.o2	CGAGGAGCTGGTAACCATGT	TCTGTGTCACCCGCTTGACG	AGGCACTTGCTCGTACGACGccAcctTGTTGGCGAGGAGCTGGTAACCATGTgtttcagagcAGTCTTCGTTTTCGGGGAAGACaAGAAACAtggTCTGTGTCACCCGCTTGACGGTTTaAGAGCTAaGCTTAAGGTGCCGGGCCCACAT
Mafk	Mafk.o1	GCTCATCATCGCTAAGAACA	TGTTCTTAGCGATGATGAGC	AGGCACTTGCTCGTACGACGccAcctTGTTGGGCTCATCATCGCTAAGAACAgtttcagagcAGTCTTCGTTTTCGGGGAAGACaAGAAACAtggTGTTCTTAGCGATGATGAGCGTTTaAGAGCTAaGCTTAAGGTGCCGGGCCCACAT
Mafk	Mafk.o2	CAAGCCCAACAAGGCATTGA	CCTGCGGGGGCTCACCAAGG	AGGCACTTGCTCGTACGACGccAcctTGTTGGCAAGCCCAACAAGGCATTGAgtttcagagcAGTCTTCGTTTTCGGGGAAGACaAGAAACAtggCCTGCGGGGGCTCACCAAGGGTTTaAGAGCTAaGCTTAAGGTGCCGGGCCCACAT
Maml2	Maml2.o1	TGTGAAGGACGCTATGAACG	CCATGAATCAAGCACCCCTG	AGGCACTTGCTCGTACGACGccAcctTGTTGGTGTGAAGGACGCTATGAACGgtttcagagcAGTCTTCGTTTTCGGGGAAGACaAGAAACAtggCCATGAATCAAGCACCCCTGGTTTaAGAGCTAaGCTTAAGGTGCCGGGCCCACAT
Maml2	Maml2.o2	TGACCAGTAATGATAACGGT	CTGACCAGTAATGATAACGG	AGGCACTTGCTCGTACGACGccAcctTGTTGGTGACCAGTAATGATAACGGTgtttcagagcAGTCTTCGTTTTCGGGGAAGACaAGAAACAtggCTGACCAGTAATGATAACGGGTTTaAGAGCTAaGCTTAAGGTGCCGGGCCCACAT
Max	Max.o1	CGTACCGCAGATTGAAACCT	TGCACTGGAACGAAAACGTA	AGGCACTTGCTCGTACGACGccAcctTGTTGGCGTACCGCAGATTGAAACCTgtttcagagcAGTCTTCGTTTTCGGGGAAGACaAGAAACAtggTGCACTGGAACGAAAACGTAGTTTaAGAGCTAaGCTTAAGGTGCCGGGCCCACAT
Max	Max.o2	GAGCGATAACGATGACATCG	GCAACCGAGGTTTCAATCTG	AGGCACTTGCTCGTACGACGccAcctTGTTGGGAGCGATAACGATGACATCGgtttcagagcAGTCTTCGTTTTCGGGGAAGACaAGAAACAtggGCAACCGAGGTTTCAATCTGGTTTaAGAGCTAaGCTTAAGGTGCCGGGCCCACAT
Mef2a	Mef2a.o1	GTGACACGAGTGAACTCCCT	GCAGTCTTGGAATGAACAGT	AGGCACTTGCTCGTACGACGccAcctTGTTGGGTGACACGAGTGAACTCCCTgtttcagagcAGTCTTCGTTTTCGGGGAAGACaAGAAACAtggGCAGTCTTGGAATGAACAGTGTTTaAGAGCTAaGCTTAAGGTGCCGGGCCCACAT
Mef2a	Mef2a.o2	CTTTGTCGTACACTAACCCA	GACGAACTCGGATATCGTTG	AGGCACTTGCTCGTACGACGccAcctTGTTGGCTTTGTCGTACACTAACCCAgtttcagagcAGTCTTCGTTTTCGGGGAAGACaAGAAACAtggGACGAACTCGGATATCGTTGGTTTaAGAGCTAaGCTTAAGGTGCCGGGCCCACAT
Mta3	Mta3.o1	ATGCTAGTCAAGGATTTCCA	GGATTCTGTCTCATTCAGCA	AGGCACTTGCTCGTACGACGccAcctTGTTGGATGCTAGTCAAGGATTTCCAgtttcagagcAGTCTTCGTTTTCGGGGAAGACaAGAAACAtggGGATTCTGTCTCATTCAGCAGTTTaAGAGCTAaGCTTAAGGTGCCGGGCCCACAT
Mta3	Mta3.o2	TGCTAGTCAAGGATTTCCAC	CGTGTTGTCATACCTTGACA	AGGCACTTGCTCGTACGACGccAcctTGTTGGTGCTAGTCAAGGATTTCCACgtttcagagcAGTCTTCGTTTTCGGGGAAGACaAGAAACAtggCGTGTTGTCATACCTTGACAGTTTaAGAGCTAaGCTTAAGGTGCCGGGCCCACAT
Mxd3	Mxd3.o1	CAGGTCTGTGCACAACGAGC	CGGGTACAGTCAACTCCCAG	AGGCACTTGCTCGTACGACGccAcctTGTTGGCAGGTCTGTGCACAACGAGCgtttcagagcAGTCTTCGTTTTCGGGGAAGACaAGAAACAtggCGGGTACAGTCAACTCCCAGGTTTaAGAGCTAaGCTTAAGGTGCCGGGCCCACAT
Mxd3	Mxd3.o2	TCGGGTACAGTCAACTCCCA	CTGGCGCGCTGAACAGTGGG	AGGCACTTGCTCGTACGACGccAcctTGTTGGTCGGGTACAGTCAACTCCCAgtttcagagcAGTCTTCGTTTTCGGGGAAGACaAGAAACAtggCTGGCGCGCTGAACAGTGGGGTTTaAGAGCTAaGCTTAAGGTGCCGGGCCCACAT
Mxi1	Mxi1.o1	TAGATCTACACACAATGAGT	AGCACTCGAAGCCCCCACGG	AGGCACTTGCTCGTACGACGccAcctTGTTGGTAGATCTACACACAATGAGTgtttcagagcAGTCTTCGTTTTCGGGGAAGACaAGAAACAtggAGCACTCGAAGCCCCCACGGGTTTaAGAGCTAaGCTTAAGGTGCCGGGCCCACAT
Mxi1	Mxi1.o2	CCTGCGCTCCAAAAACTCCG	CGGCATGGAGGGGAACGATG	AGGCACTTGCTCGTACGACGccAcctTGTTGGCCTGCGCTCCAAAAACTCCGgtttcagagcAGTCTTCGTTTTCGGGGAAGACaAGAAACAtggCGGCATGGAGGGGAACGATGGTTTaAGAGCTAaGCTTAAGGTGCCGGGCCCACAT
Myb	Myb.o1	TTCCACCATGCGTCGCAAGG	AGGTGCATGATCGTCCACCA	AGGCACTTGCTCGTACGACGccAcctTGTTGGTTCCACCATGCGTCGCAAGGgtttcagagcAGTCTTCGTTTTCGGGGAAGACaAGAAACAtggAGGTGCATGATCGTCCACCAGTTTaAGAGCTAaGCTTAAGGTGCCGGGCCCACAT
Myb	Myb.o2	GTCACTTGGGGAAAACTAGG	GGGATATTCGCTGTTGACGG	AGGCACTTGCTCGTACGACGccAcctTGTTGGGTCACTTGGGGAAAACTAGGgtttcagagcAGTCTTCGTTTTCGGGGAAGACaAGAAACAtggGGGATATTCGCTGTTGACGGGTTTaAGAGCTAaGCTTAAGGTGCCGGGCCCACAT
Mzf1	Mzf1.o1	ATACAGTCCCCTACCACGGA	AGCTCACGCATACTGAGGAA	AGGCACTTGCTCGTACGACGccAcctTGTTGGATACAGTCCCCTACCACGGAgtttcagagcAGTCTTCGTTTTCGGGGAAGACaAGAAACAtggAGCTCACGCATACTGAGGAAGTTTaAGAGCTAaGCTTAAGGTGCCGGGCCCACAT
Mzf1	Mzf1.o2	TTCCGGTATGAGGATGCAAT	CAGTCCCCTACCACGGAAGG	AGGCACTTGCTCGTACGACGccAcctTGTTGGTTCCGGTATGAGGATGCAATgtttcagagcAGTCTTCGTTTTCGGGGAAGACaAGAAACAtggCAGTCCCCTACCACGGAAGGGTTTaAGAGCTAaGCTTAAGGTGCCGGGCCCACAT
Nab2	Nab2.o1	CCATGTCCGACGTCTACAGA	GCCGCCTGGACTCCAAAAGG	AGGCACTTGCTCGTACGACGccAcctTGTTGGCCATGTCCGACGTCTACAGAgtttcagagcAGTCTTCGTTTTCGGGGAAGACaAGAAACAtggGCCGCCTGGACTCCAAAAGGGTTTaAGAGCTAaGCTTAAGGTGCCGGGCCCACAT
Nab2	Nab2.o2	AAGTTGTCGCCACTCCCTGG	GAGAATGGGCCACCAATCCA	AGGCACTTGCTCGTACGACGccAcctTGTTGGAAGTTGTCGCCACTCCCTGGgtttcagagcAGTCTTCGTTTTCGGGGAAGACaAGAAACAtggGAGAATGGGCCACCAATCCAGTTTaAGAGCTAaGCTTAAGGTGCCGGGCCCACAT
Ncoa7	Ncoa7.o1	TTTCGCCTGTGCCATAATAG	AAACATGCACATCGAACAGG	AGGCACTTGCTCGTACGACGccAcctTGTTGGTTTCGCCTGTGCCATAATAGgtttcagagcAGTCTTCGTTTTCGGGGAAGACaAGAAACAtggAAACATGCACATCGAACAGGGTTTaAGAGCTAaGCTTAAGGTGCCGGGCCCACAT
Ncoa7	Ncoa7.o2	GAGCACTTGCAGCTACTACG	AGTGACCACTATTATGGCAC	AGGCACTTGCTCGTACGACGccAcctTGTTGGGAGCACTTGCAGCTACTACGgtttcagagcAGTCTTCGTTTTCGGGGAAGACaAGAAACAtggAGTGACCACTATTATGGCACGTTTaAGAGCTAaGCTTAAGGTGCCGGGCCCACAT
Ncor2	Ncor2.o1	GCATAGAGAACAATCCGCGA	GTGACACGGACATACCACCT	AGGCACTTGCTCGTACGACGccAcctTGTTGGGCATAGAGAACAATCCGCGAgtttcagagcAGTCTTCGTTTTCGGGGAAGACaAGAAACAtggGTGACACGGACATACCACCTGTTTaAGAGCTAaGCTTAAGGTGCCGGGCCCACAT
Ncor2	Ncor2.o2	GCCATCTCGACTGTCCAAGG	CATGTCATAGGTGCGTTTAG	AGGCACTTGCTCGTACGACGccAcctTGTTGGGCCATCTCGACTGTCCAAGGgtttcagagcAGTCTTCGTTTTCGGGGAAGACaAGAAACAtggCATGTCATAGGTGCGTTTAGGTTTaAGAGCTAaGCTTAAGGTGCCGGGCCCACAT
Nfat5	Nfat5.o1	AAGACCAACTTCTATAACAG	TCAGCCATTTACGTACACTC	AGGCACTTGCTCGTACGACGccAcctTGTTGGAAGACCAACTTCTATAACAGgtttcagagcAGTCTTCGTTTTCGGGGAAGACaAGAAACAtggTCAGCCATTTACGTACACTCGTTTaAGAGCTAaGCTTAAGGTGCCGGGCCCACAT
Nfat5	Nfat5.o2	ATATGTTGGTCATGATACGG	AGTATCCGGTTAAAAGTGAG	AGGCACTTGCTCGTACGACGccAcctTGTTGGATATGTTGGTCATGATACGGgtttcagagcAGTCTTCGTTTTCGGGGAAGACaAGAAACAtggAGTATCCGGTTAAAAGTGAGGTTTaAGAGCTAaGCTTAAGGTGCCGGGCCCACAT
Nfatc2	Nfatc2.o1	GAAACGCTGACATCGAGCTG	CTAGCGGGGCTCAAGCAAAG	AGGCACTTGCTCGTACGACGccAcctTGTTGGGAAACGCTGACATCGAGCTGgtttcagagcAGTCTTCGTTTTCGGGGAAGACaAGAAACAtggCTAGCGGGGCTCAAGCAAAGGTTTaAGAGCTAaGCTTAAGGTGCCGGGCCCACAT
Nfatc2	Nfatc2.o2	ACCTCGAACCAGCCTCGCCG	CTGACTTACAGCACTCGATG	AGGCACTTGCTCGTACGACGccAcctTGTTGGACCTCGAACCAGCCTCGCCGgtttcagagcAGTCTTCGTTTTCGGGGAAGACaAGAAACAtggCTGACTTACAGCACTCGATGGTTTaAGAGCTAaGCTTAAGGTGCCGGGCCCACAT
Nfe2	Nfe2.o1	TGGTATGGCTACATTACCAT	GTGAGTAAGGATACTCCACT	AGGCACTTGCTCGTACGACGccAcctTGTTGGTGGTATGGCTACATTACCATgtttcagagcAGTCTTCGTTTTCGGGGAAGACaAGAAACAtggGTGAGTAAGGATACTCCACTGTTTaAGAGCTAaGCTTAAGGTGCCGGGCCCACAT
Nfe2	Nfe2.o2	AGTTAACTATCTTGTCCGTA	GTACGCGGACATGTACCCAG	AGGCACTTGCTCGTACGACGccAcctTGTTGGAGTTAACTATCTTGTCCGTAgtttcagagcAGTCTTCGTTTTCGGGGAAGACaAGAAACAtggGTACGCGGACATGTACCCAGGTTTaAGAGCTAaGCTTAAGGTGCCGGGCCCACAT
Nfe2l2	Nfe2l2.o1	GGTGGGATTTGAGTCTAAGG	TGAAGACTGAACTTTCAGCG	AGGCACTTGCTCGTACGACGccAcctTGTTGGGGTGGGATTTGAGTCTAAGGgtttcagagcAGTCTTCGTTTTCGGGGAAGACaAGAAACAtggTGAAGACTGAACTTTCAGCGGTTTaAGAGCTAaGCTTAAGGTGCCGGGCCCACAT
Nfe2l2	Nfe2l2.o2	GTTCTGTTTGACACTTCCAG	ATTTCCGAGTCACTGAACCC	AGGCACTTGCTCGTACGACGccAcctTGTTGGGTTCTGTTTGACACTTCCAGgtttcagagcAGTCTTCGTTTTCGGGGAAGACaAGAAACAtggATTTCCGAGTCACTGAACCCGTTTaAGAGCTAaGCTTAAGGTGCCGGGCCCACAT
Nfia	Nfia.o1	GTCCACAGTGCTCTAATCCA	AATCCTCTCGGTACTCGGGT	AGGCACTTGCTCGTACGACGccAcctTGTTGGGTCCACAGTGCTCTAATCCAgtttcagagcAGTCTTCGTTTTCGGGGAAGACaAGAAACAtggAATCCTCTCGGTACTCGGGTGTTTaAGAGCTAaGCTTAAGGTGCCGGGCCCACAT
Nfia	Nfia.o2	TGAACAAGATCACCATGACG	TATCCGACCCGAGTACCGAG	AGGCACTTGCTCGTACGACGccAcctTGTTGGTGAACAAGATCACCATGACGgtttcagagcAGTCTTCGTTTTCGGGGAAGACaAGAAACAtggTATCCGACCCGAGTACCGAGGTTTaAGAGCTAaGCTTAAGGTGCCGGGCCCACAT
Nfil3	Nfil3.o1	TTCCTGAGTGTGCTCCACCG	ACTCAGGAAAGCCCCGCACA	AGGCACTTGCTCGTACGACGccAcctTGTTGGTTCCTGAGTGTGCTCCACCGgtttcagagcAGTCTTCGTTTTCGGGGAAGACaAGAAACAtggACTCAGGAAAGCCCCGCACAGTTTaAGAGCTAaGCTTAAGGTGCCGGGCCCACAT
Nfil3	Nfil3.o2	TCAGGACTACCAGACATCCA	AAGATTTGCTCCTGAACGAA	AGGCACTTGCTCGTACGACGccAcctTGTTGGTCAGGACTACCAGACATCCAgtttcagagcAGTCTTCGTTTTCGGGGAAGACaAGAAACAtggAAGATTTGCTCCTGAACGAAGTTTaAGAGCTAaGCTTAAGGTGCCGGGCCCACAT
Nfkb1	Nfkb1.o1	TGGAATGTAATCCCACCGTA	TGTGAAGGCCCATCACACGG	AGGCACTTGCTCGTACGACGccAcctTGTTGGTGGAATGTAATCCCACCGTAgtttcagagcAGTCTTCGTTTTCGGGGAAGACaAGAAACAtggTGTGAAGGCCCATCACACGGGTTTaAGAGCTAaGCTTAAGGTGCCGGGCCCACAT
Nfkb1	Nfkb1.o2	TTTCGACTACGCAGTGACGG	GGAGTCACGAAATCCAACGC	AGGCACTTGCTCGTACGACGccAcctTGTTGGTTTCGACTACGCAGTGACGGgtttcagagcAGTCTTCGTTTTCGGGGAAGACaAGAAACAtggGGAGTCACGAAATCCAACGCGTTTaAGAGCTAaGCTTAAGGTGCCGGGCCCACAT
Npas2	Npas2.o1	GTTACCGGTTTCTAACCAAA	TGTGTGCATACGATGAACTC	AGGCACTTGCTCGTACGACGccAcctTGTTGGGTTACCGGTTTCTAACCAAAgtttcagagcAGTCTTCGTTTTCGGGGAAGACaAGAAACAtggTGTGTGCATACGATGAACTCGTTTaAGAGCTAaGCTTAAGGTGCCGGGCCCACAT
Npas2	Npas2.o2	CAGTTACGCAGATGTTCGAG	TGTTACCGGTTTCTAACCAA	AGGCACTTGCTCGTACGACGccAcctTGTTGGCAGTTACGCAGATGTTCGAGgtttcagagcAGTCTTCGTTTTCGGGGAAGACaAGAAACAtggTGTTACCGGTTTCTAACCAAGTTTaAGAGCTAaGCTTAAGGTGCCGGGCCCACAT
Nr1h2	Nr1h2.o1	TCACCCACTATTAAGGAAGA	TTCCTTAATAGTGGGTGACG	AGGCACTTGCTCGTACGACGccAcctTGTTGGTCACCCACTATTAAGGAAGAgtttcagagcAGTCTTCGTTTTCGGGGAAGACaAGAAACAtggTTCCTTAATAGTGGGTGACGGTTTaAGAGCTAaGCTTAAGGTGCCGGGCCCACAT
Nr1h2	Nr1h2.o2	AGTGGGCAAAGCGTTGCTGA	CTCCGACCAGCCCAAAGTCA	AGGCACTTGCTCGTACGACGccAcctTGTTGGAGTGGGCAAAGCGTTGCTGAgtttcagagcAGTCTTCGTTTTCGGGGAAGACaAGAAACAtggCTCCGACCAGCCCAAAGTCAGTTTaAGAGCTAaGCTTAAGGTGCCGGGCCCACAT
Nr1h3	Nr1h3.o1	CAAGTACCGTGACGCGCAGG	AATCTCCTGCACGGACACGA	AGGCACTTGCTCGTACGACGccAcctTGTTGGCAAGTACCGTGACGCGCAGGgtttcagagcAGTCTTCGTTTTCGGGGAAGACaAGAAACAtggAATCTCCTGCACGGACACGAGTTTaAGAGCTAaGCTTAAGGTGCCGGGCCCACAT
Nr1h3	Nr1h3.o2	CCATGGACACCTACATGCGG	AAAGCAACCCCAGTTGACTG	AGGCACTTGCTCGTACGACGccAcctTGTTGGCCATGGACACCTACATGCGGgtttcagagcAGTCTTCGTTTTCGGGGAAGACaAGAAACAtggAAAGCAACCCCAGTTGACTGGTTTaAGAGCTAaGCTTAAGGTGCCGGGCCCACAT
Nr2f1	Nr2f1.o1	CCAGTATGCACTCACAAACG	TGGCTGCCATAACGCGACGT	AGGCACTTGCTCGTACGACGccAcctTGTTGGCCAGTATGCACTCACAAACGgtttcagagcAGTCTTCGTTTTCGGGGAAGACaAGAAACAtggTGGCTGCCATAACGCGACGTGTTTaAGAGCTAaGCTTAAGGTGCCGGGCCCACAT
Nr2f1	Nr2f1.o2	GGCTGCCATAACGCGACGTG	CTGGCTGCCATAACGCGACG	AGGCACTTGCTCGTACGACGccAcctTGTTGGGGCTGCCATAACGCGACGTGgtttcagagcAGTCTTCGTTTTCGGGGAAGACaAGAAACAtggCTGGCTGCCATAACGCGACGGTTTaAGAGCTAaGCTTAAGGTGCCGGGCCCACAT
Nr4a1	Nr4a1.o1	TGCTTCGTGTCAGCACTATG	ACTTGAAGGACGCCGAAGCG	AGGCACTTGCTCGTACGACGccAcctTGTTGGTGCTTCGTGTCAGCACTATGgtttcagagcAGTCTTCGTTTTCGGGGAAGACaAGAAACAtggACTTGAAGGACGCCGAAGCGGTTTaAGAGCTAaGCTTAAGGTGCCGGGCCCACAT
Nr4a1	Nr4a1.o2	TGGCCAAATGAGCCGTCCCA	GGCAAACAAGGATTGCCCTG	AGGCACTTGCTCGTACGACGccAcctTGTTGGTGGCCAAATGAGCCGTCCCAgtttcagagcAGTCTTCGTTTTCGGGGAAGACaAGAAACAtggGGCAAACAAGGATTGCCCTGGTTTaAGAGCTAaGCTTAAGGTGCCGGGCCCACAT
Nr4a2	Nr4a2.o1	AGTACTGACAACGATTTCGG	GGTGCAGCATAGCCCGATGT	AGGCACTTGCTCGTACGACGccAcctTGTTGGAGTACTGACAACGATTTCGGgtttcagagcAGTCTTCGTTTTCGGGGAAGACaAGAAACAtggGGTGCAGCATAGCCCGATGTGTTTaAGAGCTAaGCTTAAGGTGCCGGGCCCACAT
Nr4a2	Nr4a2.o2	TGCCGGATTGGAATCGACGT	TGTCAAGCAACTGCGATGCG	AGGCACTTGCTCGTACGACGccAcctTGTTGGTGCCGGATTGGAATCGACGTgtttcagagcAGTCTTCGTTTTCGGGGAAGACaAGAAACAtggTGTCAAGCAACTGCGATGCGGTTTaAGAGCTAaGCTTAAGGTGCCGGGCCCACAT
Nr4a3	Nr4a3.o1	ACCAAGCTGACCATGGACCT	ATCTGTTAAAGCTCGGACAA	AGGCACTTGCTCGTACGACGccAcctTGTTGGACCAAGCTGACCATGGACCTgtttcagagcAGTCTTCGTTTTCGGGGAAGACaAGAAACAtggATCTGTTAAAGCTCGGACAAGTTTaAGAGCTAaGCTTAAGGTGCCGGGCCCACAT
Nr4a3	Nr4a3.o2	GCATTCATCATACAGATCGG	CCATGGACCTCGGTAGCACG	AGGCACTTGCTCGTACGACGccAcctTGTTGGGCATTCATCATACAGATCGGgtttcagagcAGTCTTCGTTTTCGGGGAAGACaAGAAACAtggCCATGGACCTCGGTAGCACGGTTTaAGAGCTAaGCTTAAGGTGCCGGGCCCACAT
Nrf1	Nrf1.o1	CGTCGTGTACTCATCCAACG	GGATGAGTACACGACGCGAG	AGGCACTTGCTCGTACGACGccAcctTGTTGGCGTCGTGTACTCATCCAACGgtttcagagcAGTCTTCGTTTTCGGGGAAGACaAGAAACAtggGGATGAGTACACGACGCGAGGTTTaAGAGCTAaGCTTAAGGTGCCGGGCCCACAT
Nrf1	Nrf1.o2	TCAAGTATTCCACAGGTCGG	GATGAGTACACGACGCGAGT	AGGCACTTGCTCGTACGACGccAcctTGTTGGTCAAGTATTCCACAGGTCGGgtttcagagcAGTCTTCGTTTTCGGGGAAGACaAGAAACAtggGATGAGTACACGACGCGAGTGTTTaAGAGCTAaGCTTAAGGTGCCGGGCCCACAT
Otx1	Otx1.o1	TCTGGCACCGATACGGATGT	GAATGGAACGAAAACCCGGC	AGGCACTTGCTCGTACGACGccAcctTGTTGGTCTGGCACCGATACGGATGTgtttcagagcAGTCTTCGTTTTCGGGGAAGACaAGAAACAtggGAATGGAACGAAAACCCGGCGTTTaAGAGCTAaGCTTAAGGTGCCGGGCCCACAT
Otx1	Otx1.o2	GCAGAGCTAGATACGGCGGG	CTGGCCATAGGACATAGGGT	AGGCACTTGCTCGTACGACGccAcctTGTTGGGCAGAGCTAGATACGGCGGGgtttcagagcAGTCTTCGTTTTCGGGGAAGACaAGAAACAtggCTGGCCATAGGACATAGGGTGTTTaAGAGCTAaGCTTAAGGTGCCGGGCCCACAT
Pbx3	Pbx3.o1	AAAGAGATCGAAAGGATGGT	GATCAAGGTTCCTTGATGCC	AGGCACTTGCTCGTACGACGccAcctTGTTGGAAAGAGATCGAAAGGATGGTgtttcagagcAGTCTTCGTTTTCGGGGAAGACaAGAAACAtggGATCAAGGTTCCTTGATGCCGTTTaAGAGCTAaGCTTAAGGTGCCGGGCCCACAT
Pbx3	Pbx3.o2	CCCGAAAGAGATCGAAAGGA	TTTCCCCGAAAGAGATCGAA	AGGCACTTGCTCGTACGACGccAcctTGTTGGCCCGAAAGAGATCGAAAGGAgtttcagagcAGTCTTCGTTTTCGGGGAAGACaAGAAACAtggTTTCCCCGAAAGAGATCGAAGTTTaAGAGCTAaGCTTAAGGTGCCGGGCCCACAT
Pcbp3	Pcbp3.o1	GATCGCGTACAAGTTTGAGG	ATGGAATCTAAGGTCTCGGA	AGGCACTTGCTCGTACGACGccAcctTGTTGGGATCGCGTACAAGTTTGAGGgtttcagagcAGTCTTCGTTTTCGGGGAAGACaAGAAACAtggATGGAATCTAAGGTCTCGGAGTTTaAGAGCTAaGCTTAAGGTGCCGGGCCCACAT
Pcbp3	Pcbp3.o2	TCCATGCATCAGTAGGCGGA	CTTGTACGCGATCATAGCAA	AGGCACTTGCTCGTACGACGccAcctTGTTGGTCCATGCATCAGTAGGCGGAgtttcagagcAGTCTTCGTTTTCGGGGAAGACaAGAAACAtggCTTGTACGCGATCATAGCAAGTTTaAGAGCTAaGCTTAAGGTGCCGGGCCCACAT
Pdlim1	Pdlim1.o1	ACGCTCACAGTATCCAGGTG	CGAAGTCCTTGCCGCCCACG	AGGCACTTGCTCGTACGACGccAcctTGTTGGACGCTCACAGTATCCAGGTGgtttcagagcAGTCTTCGTTTTCGGGGAAGACaAGAAACAtggCGAAGTCCTTGCCGCCCACGGTTTaAGAGCTAaGCTTAAGGTGCCGGGCCCACAT
Pdlim1	Pdlim1.o2	CTTACCCGGGAAATGGCGAG	ACAACCTCTCGCCATTTCCC	AGGCACTTGCTCGTACGACGccAcctTGTTGGCTTACCCGGGAAATGGCGAGgtttcagagcAGTCTTCGTTTTCGGGGAAGACaAGAAACAtggACAACCTCTCGCCATTTCCCGTTTaAGAGCTAaGCTTAAGGTGCCGGGCCCACAT
Plagl1	Plagl1.o1	ATGCTCCTGAAGAATAATTG	AAACATGGGTTGAACTTGAG	AGGCACTTGCTCGTACGACGccAcctTGTTGGATGCTCCTGAAGAATAATTGgtttcagagcAGTCTTCGTTTTCGGGGAAGACaAGAAACAtggAAACATGGGTTGAACTTGAGGTTTaAGAGCTAaGCTTAAGGTGCCGGGCCCACAT
Plagl1	Plagl1.o2	ACAAATGGGGCATATGAGGT	GCCGCAATCGTCACACGCGT	AGGCACTTGCTCGTACGACGccAcctTGTTGGACAAATGGGGCATATGAGGTgtttcagagcAGTCTTCGTTTTCGGGGAAGACaAGAAACAtggGCCGCAATCGTCACACGCGTGTTTaAGAGCTAaGCTTAAGGTGCCGGGCCCACAT
Pou2af1	Pou2af1.o1	GCTCCTTGACTCGAACACCC	GCGTGGCCATACCAGCGTTG	AGGCACTTGCTCGTACGACGccAcctTGTTGGGCTCCTTGACTCGAACACCCgtttcagagcAGTCTTCGTTTTCGGGGAAGACaAGAAACAtggGCGTGGCCATACCAGCGTTGGTTTaAGAGCTAaGCTTAAGGTGCCGGGCCCACAT
Pou2af1	Pou2af1.o2	AAGAAGCACTGCTACACCCG	AGCATAGGTCAACACCGAGG	AGGCACTTGCTCGTACGACGccAcctTGTTGGAAGAAGCACTGCTACACCCGgtttcagagcAGTCTTCGTTTTCGGGGAAGACaAGAAACAtggAGCATAGGTCAACACCGAGGGTTTaAGAGCTAaGCTTAAGGTGCCGGGCCCACAT
Pou2f2	Pou2f2.o1	GAGAAGTGGCTCAACGACGC	GACTCCCCGTCAGAGCACAC	AGGCACTTGCTCGTACGACGccAcctTGTTGGGAGAAGTGGCTCAACGACGCgtttcagagcAGTCTTCGTTTTCGGGGAAGACaAGAAACAtggGACTCCCCGTCAGAGCACACGTTTaAGAGCTAaGCTTAAGGTGCCGGGCCCACAT
Pou2f2	Pou2f2.o2	AATGGGGACGCTTTATTCTG	CTGGGGCTGAATCGCCACTG	AGGCACTTGCTCGTACGACGccAcctTGTTGGAATGGGGACGCTTTATTCTGgtttcagagcAGTCTTCGTTTTCGGGGAAGACaAGAAACAtggCTGGGGCTGAATCGCCACTGGTTTaAGAGCTAaGCTTAAGGTGCCGGGCCCACAT
Pou6f1	Pou6f1.o1	TGGTACCTCACTCTTAGCAG	CAGATCCTCACGAATGCTCA	AGGCACTTGCTCGTACGACGccAcctTGTTGGTGGTACCTCACTCTTAGCAGgtttcagagcAGTCTTCGTTTTCGGGGAAGACaAGAAACAtggCAGATCCTCACGAATGCTCAGTTTaAGAGCTAaGCTTAAGGTGCCGGGCCCACAT
Pou6f1	Pou6f1.o2	CCTGTCCCTGAGCATTCGTG	GGTTATTGGAGCACTTCCGT	AGGCACTTGCTCGTACGACGccAcctTGTTGGCCTGTCCCTGAGCATTCGTGgtttcagagcAGTCTTCGTTTTCGGGGAAGACaAGAAACAtggGGTTATTGGAGCACTTCCGTGTTTaAGAGCTAaGCTTAAGGTGCCGGGCCCACAT
Pparg	Pparg.o1	CTCGGCACTCAATGGCCATG	GCACCCTTGAAAAATTCGGA	AGGCACTTGCTCGTACGACGccAcctTGTTGGCTCGGCACTCAATGGCCATGgtttcagagcAGTCTTCGTTTTCGGGGAAGACaAGAAACAtggGCACCCTTGAAAAATTCGGAGTTTaAGAGCTAaGCTTAAGGTGCCGGGCCCACAT
Pparg	Pparg.o2	AGTGGTCTTCCATCACGGAG	CTGCCTATGAGCACTTCACA	AGGCACTTGCTCGTACGACGccAcctTGTTGGAGTGGTCTTCCATCACGGAGgtttcagagcAGTCTTCGTTTTCGGGGAAGACaAGAAACAtggCTGCCTATGAGCACTTCACAGTTTaAGAGCTAaGCTTAAGGTGCCGGGCCCACAT
Prdm1	Prdm1.o1	GTGTAGACTTCACCGATGAG	GGATAGGATAAACCACCCGA	AGGCACTTGCTCGTACGACGccAcctTGTTGGGTGTAGACTTCACCGATGAGgtttcagagcAGTCTTCGTTTTCGGGGAAGACaAGAAACAtggGGATAGGATAAACCACCCGAGTTTaAGAGCTAaGCTTAAGGTGCCGGGCCCACAT
Prdm1	Prdm1.o2	TTGGAACTAATGCCGTACGG	TTGTACCACGTGTTCTGACG	AGGCACTTGCTCGTACGACGccAcctTGTTGGTTGGAACTAATGCCGTACGGgtttcagagcAGTCTTCGTTTTCGGGGAAGACaAGAAACAtggTTGTACCACGTGTTCTGACGGTTTaAGAGCTAaGCTTAAGGTGCCGGGCCCACAT
Prkcb	Prkcb.o1	CCGGGCCCTTGTCCGCACCG	ACTGACCACACGGAACGCCG	AGGCACTTGCTCGTACGACGccAcctTGTTGGCCGGGCCCTTGTCCGCACCGgtttcagagcAGTCTTCGTTTTCGGGGAAGACaAGAAACAtggACTGACCACACGGAACGCCGGTTTaAGAGCTAaGCTTAAGGTGCCGGGCCCACAT
Prkcb	Prkcb.o2	AGTGTTCCCTCAATCCAGAG	GTCATGCTCTCAGAGCGGAA	AGGCACTTGCTCGTACGACGccAcctTGTTGGAGTGTTCCCTCAATCCAGAGgtttcagagcAGTCTTCGTTTTCGGGGAAGACaAGAAACAtggGTCATGCTCTCAGAGCGGAAGTTTaAGAGCTAaGCTTAAGGTGCCGGGCCCACAT
Rara	Rara.o1	CTGCAGAAATGTTTCGACGT	CAGGGTCAGTCCATCTGAGA	AGGCACTTGCTCGTACGACGccAcctTGTTGGCTGCAGAAATGTTTCGACGTgtttcagagcAGTCTTCGTTTTCGGGGAAGACaAGAAACAtggCAGGGTCAGTCCATCTGAGAGTTTaAGAGCTAaGCTTAAGGTGCCGGGCCCACAT
Rara	Rara.o2	GCTGCAGAAATGTTTCGACG	CAAGTGCATCATTAAGACTG	AGGCACTTGCTCGTACGACGccAcctTGTTGGGCTGCAGAAATGTTTCGACGgtttcagagcAGTCTTCGTTTTCGGGGAAGACaAGAAACAtggCAAGTGCATCATTAAGACTGGTTTaAGAGCTAaGCTTAAGGTGCCGGGCCCACAT
Rarg	Rarg.o1	GCGACCCTCTGAGTGCACCT	GCTACAAAAGTGTTTCGAAG	AGGCACTTGCTCGTACGACGccAcctTGTTGGGCGACCCTCTGAGTGCACCTgtttcagagcAGTCTTCGTTTTCGGGGAAGACaAGAAACAtggGCTACAAAAGTGTTTCGAAGGTTTaAGAGCTAaGCTTAAGGTGCCGGGCCCACAT
Rarg	Rarg.o2	CAAATGCATCATCAAGATTG	AAGCATGGCTTATAGACCCG	AGGCACTTGCTCGTACGACGccAcctTGTTGGCAAATGCATCATCAAGATTGgtttcagagcAGTCTTCGTTTTCGGGGAAGACaAGAAACAtggAAGCATGGCTTATAGACCCGGTTTaAGAGCTAaGCTTAAGGTGCCGGGCCCACAT
Rbpj	Rbpj.o1	TGCAGTGGACGACGACGAGT	GAGGAGGGCAAAAAAATCTG	AGGCACTTGCTCGTACGACGccAcctTGTTGGTGCAGTGGACGACGACGAGTgtttcagagcAGTCTTCGTTTTCGGGGAAGACaAGAAACAtggGAGGAGGGCAAAAAAATCTGGTTTaAGAGCTAaGCTTAAGGTGCCGGGCCCACAT
Rbpj	Rbpj.o2	AGTCAAGTCTTACCAATCTT	TTGGCTGTACAGTAGTTCTG	AGGCACTTGCTCGTACGACGccAcctTGTTGGAGTCAAGTCTTACCAATCTTgtttcagagcAGTCTTCGTTTTCGGGGAAGACaAGAAACAtggTTGGCTGTACAGTAGTTCTGGTTTaAGAGCTAaGCTTAAGGTGCCGGGCCCACAT
Rel	Rel.o1	ACTGCGACCTCAATGTGGTG	TCATGCGGGTCCATCTCGAG	AGGCACTTGCTCGTACGACGccAcctTGTTGGACTGCGACCTCAATGTGGTGgtttcagagcAGTCTTCGTTTTCGGGGAAGACaAGAAACAtggTCATGCGGGTCCATCTCGAGGTTTaAGAGCTAaGCTTAAGGTGCCGGGCCCACAT
Rel	Rel.o2	AGTATAGCTTTGCAATACGG	ATTGGGTTAGAAACAATGGG	AGGCACTTGCTCGTACGACGccAcctTGTTGGAGTATAGCTTTGCAATACGGgtttcagagcAGTCTTCGTTTTCGGGGAAGACaAGAAACAtggATTGGGTTAGAAACAATGGGGTTTaAGAGCTAaGCTTAAGGTGCCGGGCCCACAT
Rela	Rela.o1	TATCAAAAATCGGATGTGAG	GATTCCGCTATAAATGCGAG	AGGCACTTGCTCGTACGACGccAcctTGTTGGTATCAAAAATCGGATGTGAGgtttcagagcAGTCTTCGTTTTCGGGGAAGACaAGAAACAtggGATTCCGCTATAAATGCGAGGTTTaAGAGCTAaGCTTAAGGTGCCGGGCCCACAT
Rela	Rela.o2	GCGATTCCGCTATAAATGCG	GGTAGGCACAGCAATACGCC	AGGCACTTGCTCGTACGACGccAcctTGTTGGGCGATTCCGCTATAAATGCGgtttcagagcAGTCTTCGTTTTCGGGGAAGACaAGAAACAtggGGTAGGCACAGCAATACGCCGTTTaAGAGCTAaGCTTAAGGTGCCGGGCCCACAT
Rere	Rere.o1	GATAACTTCTTACATCACCG	CAGATGTCTACACTACGCAG	AGGCACTTGCTCGTACGACGccAcctTGTTGGGATAACTTCTTACATCACCGgtttcagagcAGTCTTCGTTTTCGGGGAAGACaAGAAACAtggCAGATGTCTACACTACGCAGGTTTaAGAGCTAaGCTTAAGGTGCCGGGCCCACAT
Rere	Rere.o2	TCGAGAGTTTAAAGCCCGAG	GTGTGTATATCGAGAGTCGG	AGGCACTTGCTCGTACGACGccAcctTGTTGGTCGAGAGTTTAAAGCCCGAGgtttcagagcAGTCTTCGTTTTCGGGGAAGACaAGAAACAtggGTGTGTATATCGAGAGTCGGGTTTaAGAGCTAaGCTTAAGGTGCCGGGCCCACAT
Rfx1	Rfx1.o1	GGATAATTACGAGACCGCTG	TGTGGCTCAGCAGTATATCG	AGGCACTTGCTCGTACGACGccAcctTGTTGGGGATAATTACGAGACCGCTGgtttcagagcAGTCTTCGTTTTCGGGGAAGACaAGAAACAtggTGTGGCTCAGCAGTATATCGGTTTaAGAGCTAaGCTTAAGGTGCCGGGCCCACAT
Rfx1	Rfx1.o2	GATAATTACGAGACCGCTGA	GCAGACCCATGAATACCGAG	AGGCACTTGCTCGTACGACGccAcctTGTTGGGATAATTACGAGACCGCTGAgtttcagagcAGTCTTCGTTTTCGGGGAAGACaAGAAACAtggGCAGACCCATGAATACCGAGGTTTaAGAGCTAaGCTTAAGGTGCCGGGCCCACAT
Rfx2	Rfx2.o1	TCCTGCGCCAGACACAATGG	TTCCTGCAGTCGGTTCAGTG	AGGCACTTGCTCGTACGACGccAcctTGTTGGTCCTGCGCCAGACACAATGGgtttcagagcAGTCTTCGTTTTCGGGGAAGACaAGAAACAtggTTCCTGCAGTCGGTTCAGTGGTTTaAGAGCTAaGCTTAAGGTGCCGGGCCCACAT
Rfx2	Rfx2.o2	TCTTACTTTGAGACTCCAGG	CGAGGCACAGCTATCGCTGG	AGGCACTTGCTCGTACGACGccAcctTGTTGGTCTTACTTTGAGACTCCAGGgtttcagagcAGTCTTCGTTTTCGGGGAAGACaAGAAACAtggCGAGGCACAGCTATCGCTGGGTTTaAGAGCTAaGCTTAAGGTGCCGGGCCCACAT
Rfx3	Rfx3.o1	AGCCGACGGCACTACCATCA	CTTAAACACTCACTGTTGCT	AGGCACTTGCTCGTACGACGccAcctTGTTGGAGCCGACGGCACTACCATCAgtttcagagcAGTCTTCGTTTTCGGGGAAGACaAGAAACAtggCTTAAACACTCACTGTTGCTGTTTaAGAGCTAaGCTTAAGGTGCCGGGCCCACAT
Rfx3	Rfx3.o2	AGTGATACTGTCTATACCAA	TCGCAAAAAGCCTAGAAGGT	AGGCACTTGCTCGTACGACGccAcctTGTTGGAGTGATACTGTCTATACCAAgtttcagagcAGTCTTCGTTTTCGGGGAAGACaAGAAACAtggTCGCAAAAAGCCTAGAAGGTGTTTaAGAGCTAaGCTTAAGGTGCCGGGCCCACAT
Rfx4	Rfx4.o1	CATTCTATGTAAGACTCGAT	TTCTATGTAAGACTCGATGG	AGGCACTTGCTCGTACGACGccAcctTGTTGGCATTCTATGTAAGACTCGATgtttcagagcAGTCTTCGTTTTCGGGGAAGACaAGAAACAtggTTCTATGTAAGACTCGATGGGTTTaAGAGCTAaGCTTAAGGTGCCGGGCCCACAT
Rfx4	Rfx4.o2	ATTCTATGTAAGACTCGATG	GTGGTCTTGCTTTGGTACGA	AGGCACTTGCTCGTACGACGccAcctTGTTGGATTCTATGTAAGACTCGATGgtttcagagcAGTCTTCGTTTTCGGGGAAGACaAGAAACAtggGTGGTCTTGCTTTGGTACGAGTTTaAGAGCTAaGCTTAAGGTGCCGGGCCCACAT
Rfx5	Rfx5.o1	TACATAATGACCGTTCTCGA	TTACATAATGACCGTTCTCG	AGGCACTTGCTCGTACGACGccAcctTGTTGGTACATAATGACCGTTCTCGAgtttcagagcAGTCTTCGTTTTCGGGGAAGACaAGAAACAtggTTACATAATGACCGTTCTCGGTTTaAGAGCTAaGCTTAAGGTGCCGGGCCCACAT
Rfx5	Rfx5.o2	AGTATATGTATGCCTATAGG	ATGGGTGTGATAAGTGATCG	AGGCACTTGCTCGTACGACGccAcctTGTTGGAGTATATGTATGCCTATAGGgtttcagagcAGTCTTCGTTTTCGGGGAAGACaAGAAACAtggATGGGTGTGATAAGTGATCGGTTTaAGAGCTAaGCTTAAGGTGCCGGGCCCACAT
Rfx8	Rfx8.o1	GACATGCAGCTGTATAAGGT	ATCTCATACATGAGACATCG	AGGCACTTGCTCGTACGACGccAcctTGTTGGGACATGCAGCTGTATAAGGTgtttcagagcAGTCTTCGTTTTCGGGGAAGACaAGAAACAtggATCTCATACATGAGACATCGGTTTaAGAGCTAaGCTTAAGGTGCCGGGCCCACAT
Rfx8	Rfx8.o2	ATCAGCAAGAAAGACCACCT	CAACCCAGCGACATTTGGGA	AGGCACTTGCTCGTACGACGccAcctTGTTGGATCAGCAAGAAAGACCACCTgtttcagagcAGTCTTCGTTTTCGGGGAAGACaAGAAACAtggCAACCCAGCGACATTTGGGAGTTTaAGAGCTAaGCTTAAGGTGCCGGGCCCACAT
Rora	Rora.o1	GATTGAAAACTACCAGAACA	TATGGATGGGCACACCCCCG	AGGCACTTGCTCGTACGACGccAcctTGTTGGGATTGAAAACTACCAGAACAgtttcagagcAGTCTTCGTTTTCGGGGAAGACaAGAAACAtggTATGGATGGGCACACCCCCGGTTTaAGAGCTAaGCTTAAGGTGCCGGGCCCACAT
Rora	Rora.o2	AAGAGCTCCAGCAGATAACG	TTGGCTGAGATGTTGTAGGT	AGGCACTTGCTCGTACGACGccAcctTGTTGGAAGAGCTCCAGCAGATAACGgtttcagagcAGTCTTCGTTTTCGGGGAAGACaAGAAACAtggTTGGCTGAGATGTTGTAGGTGTTTaAGAGCTAaGCTTAAGGTGCCGGGCCCACAT
Rreb1	Rreb1.o1	CTTGAAAATCGCCTGCAGCG	GTCACCTTCCGCACACATCG	AGGCACTTGCTCGTACGACGccAcctTGTTGGCTTGAAAATCGCCTGCAGCGgtttcagagcAGTCTTCGTTTTCGGGGAAGACaAGAAACAtggGTCACCTTCCGCACACATCGGTTTaAGAGCTAaGCTTAAGGTGCCGGGCCCACAT
Rreb1	Rreb1.o2	GGTGTGAGACAAACCTACGG	GCGGATGTGACGGATCAGGG	AGGCACTTGCTCGTACGACGccAcctTGTTGGGGTGTGAGACAAACCTACGGgtttcagagcAGTCTTCGTTTTCGGGGAAGACaAGAAACAtggGCGGATGTGACGGATCAGGGGTTTaAGAGCTAaGCTTAAGGTGCCGGGCCCACAT
Runx1	Runx1.o1	CGGTCCCTACACTAGGACAT	ACGACCTCAGGTTTGTCGGG	AGGCACTTGCTCGTACGACGccAcctTGTTGGCGGTCCCTACACTAGGACATgtttcagagcAGTCTTCGTTTTCGGGGAAGACaAGAAACAtggACGACCTCAGGTTTGTCGGGGTTTaAGAGCTAaGCTTAAGGTGCCGGGCCCACAT
Runx1	Runx1.o2	TGCGCACTAGCTCGCCAGGG	CCAGCGACACCCATTTCACC	AGGCACTTGCTCGTACGACGccAcctTGTTGGTGCGCACTAGCTCGCCAGGGgtttcagagcAGTCTTCGTTTTCGGGGAAGACaAGAAACAtggCCAGCGACACCCATTTCACCGTTTaAGAGCTAaGCTTAAGGTGCCGGGCCCACAT
Runx2	Runx2.o1	TCGTGCGGCGGCCTCAATCG	GAATGCGCCCTAAATCACTG	AGGCACTTGCTCGTACGACGccAcctTGTTGGTCGTGCGGCGGCCTCAATCGgtttcagagcAGTCTTCGTTTTCGGGGAAGACaAGAAACAtggGAATGCGCCCTAAATCACTGGTTTaAGAGCTAaGCTTAAGGTGCCGGGCCCACAT
Runx2	Runx2.o2	CGGCCTCAATCGGGGCACTG	ATGGTGCGGTTGTCGTGCGG	AGGCACTTGCTCGTACGACGccAcctTGTTGGCGGCCTCAATCGGGGCACTGgtttcagagcAGTCTTCGTTTTCGGGGAAGACaAGAAACAtggATGGTGCGGTTGTCGTGCGGGTTTaAGAGCTAaGCTTAAGGTGCCGGGCCCACAT
Runx3	Runx3.o1	CACTGCGGCCCACGAATCGA	GCTCAGTAGCACTTACGTCG	AGGCACTTGCTCGTACGACGccAcctTGTTGGCACTGCGGCCCACGAATCGAgtttcagagcAGTCTTCGTTTTCGGGGAAGACaAGAAACAtggGCTCAGTAGCACTTACGTCGGTTTaAGAGCTAaGCTTAAGGTGCCGGGCCCACAT
Runx3	Runx3.o2	GGACGTGCTGGCCGACCACG	GTTCACCAACCCTACCCAAG	AGGCACTTGCTCGTACGACGccAcctTGTTGGGGACGTGCTGGCCGACCACGgtttcagagcAGTCTTCGTTTTCGGGGAAGACaAGAAACAtggGTTCACCAACCCTACCCAAGGTTTaAGAGCTAaGCTTAAGGTGCCGGGCCCACAT
Rxra	Rxra.o1	CATACGTGGAGGCAAACATG	CTATGGGGTATACAGTTGTG	AGGCACTTGCTCGTACGACGccAcctTGTTGGCATACGTGGAGGCAAACATGgtttcagagcAGTCTTCGTTTTCGGGGAAGACaAGAAACAtggCTATGGGGTATACAGTTGTGGTTTaAGAGCTAaGCTTAAGGTGCCGGGCCCACAT
Rxra	Rxra.o2	AGGACGCCATTGAGGCCTAG	CCAGTCCCGAAGCCCAATGT	AGGCACTTGCTCGTACGACGccAcctTGTTGGAGGACGCCATTGAGGCCTAGgtttcagagcAGTCTTCGTTTTCGGGGAAGACaAGAAACAtggCCAGTCCCGAAGCCCAATGTGTTTaAGAGCTAaGCTTAAGGTGCCGGGCCCACAT
Satb1	Satb1.o1	GCATCTGTCACATACGACAG	TGTTCATAGACCTACTGACA	AGGCACTTGCTCGTACGACGccAcctTGTTGGGCATCTGTCACATACGACAGgtttcagagcAGTCTTCGTTTTCGGGGAAGACaAGAAACAtggTGTTCATAGACCTACTGACAGTTTaAGAGCTAaGCTTAAGGTGCCGGGCCCACAT
Satb1	Satb1.o2	AGATATGAACCAGAGTTCGT	GCAAGTTTCCACAAACACGG	AGGCACTTGCTCGTACGACGccAcctTGTTGGAGATATGAACCAGAGTTCGTgtttcagagcAGTCTTCGTTTTCGGGGAAGACaAGAAACAtggGCAAGTTTCCACAAACACGGGTTTaAGAGCTAaGCTTAAGGTGCCGGGCCCACAT
Setbp1	Setbp1.o1	AGTTGGAGGACCATTCCATG	GCTGAAAAGATTGTCCCCGG	AGGCACTTGCTCGTACGACGccAcctTGTTGGAGTTGGAGGACCATTCCATGgtttcagagcAGTCTTCGTTTTCGGGGAAGACaAGAAACAtggGCTGAAAAGATTGTCCCCGGGTTTaAGAGCTAaGCTTAAGGTGCCGGGCCCACAT
Setbp1	Setbp1.o2	GCCTCTCGAAGCATAGCCGG	TCTACTCTCAGGCATACGAG	AGGCACTTGCTCGTACGACGccAcctTGTTGGGCCTCTCGAAGCATAGCCGGgtttcagagcAGTCTTCGTTTTCGGGGAAGACaAGAAACAtggTCTACTCTCAGGCATACGAGGTTTaAGAGCTAaGCTTAAGGTGCCGGGCCCACAT
Smad1	Smad1.o1	CGTGGAACGCTTCACCCACA	CCCCTACCACTATAAGCGAG	AGGCACTTGCTCGTACGACGccAcctTGTTGGCGTGGAACGCTTCACCCACAgtttcagagcAGTCTTCGTTTTCGGGGAAGACaAGAAACAtggCCCCTACCACTATAAGCGAGGTTTaAGAGCTAaGCTTAAGGTGCCGGGCCCACAT
Smad1	Smad1.o2	CTTACGAGGAACCAAAACAC	CTATGAGCTCAACAACCGTG	AGGCACTTGCTCGTACGACGccAcctTGTTGGCTTACGAGGAACCAAAACACgtttcagagcAGTCTTCGTTTTCGGGGAAGACaAGAAACAtggCTATGAGCTCAACAACCGTGGTTTaAGAGCTAaGCTTAAGGTGCCGGGCCCACAT
Smad3	Smad3.o1	CCCAGAGCAATATTCCAGGT	TCCCCAGCACACAATAACTT	AGGCACTTGCTCGTACGACGccAcctTGTTGGCCCAGAGCAATATTCCAGGTgtttcagagcAGTCTTCGTTTTCGGGGAAGACaAGAAACAtggTCCCCAGCACACAATAACTTGTTTaAGAGCTAaGCTTAAGGTGCCGGGCCCACAT
Smad3	Smad3.o2	TGCTGGGGACATCGGATTCG	TGGCGTGGCACCAACACTGG	AGGCACTTGCTCGTACGACGccAcctTGTTGGTGCTGGGGACATCGGATTCGgtttcagagcAGTCTTCGTTTTCGGGGAAGACaAGAAACAtggTGGCGTGGCACCAACACTGGGTTTaAGAGCTAaGCTTAAGGTGCCGGGCCCACAT
Sox4	Sox4.o1	CCACGGCCGTCTACAAGGTG	CCAAGCGGCTAGGCAAACGC	AGGCACTTGCTCGTACGACGccAcctTGTTGGCCACGGCCGTCTACAAGGTGgtttcagagcAGTCTTCGTTTTCGGGGAAGACaAGAAACAtggCCAAGCGGCTAGGCAAACGCGTTTaAGAGCTAaGCTTAAGGTGCCGGGCCCACAT
Sox4	Sox4.o2	GAAGGTGAAGTCGGGCAACG	CGCACCTTGTAGACGGCCGT	AGGCACTTGCTCGTACGACGccAcctTGTTGGGAAGGTGAAGTCGGGCAACGgtttcagagcAGTCTTCGTTTTCGGGGAAGACaAGAAACAtggCGCACCTTGTAGACGGCCGTGTTTaAGAGCTAaGCTTAAGGTGCCGGGCCCACAT
Sox5	Sox5.o1	GTGCAGCACAACACAATGGT	GGGACTCCCGAGCGGCGCAA	AGGCACTTGCTCGTACGACGccAcctTGTTGGGTGCAGCACAACACAATGGTgtttcagagcAGTCTTCGTTTTCGGGGAAGACaAGAAACAtggGGGACTCCCGAGCGGCGCAAGTTTaAGAGCTAaGCTTAAGGTGCCGGGCCCACAT
Sox5	Sox5.o2	CTGTTTCTCCACAGATCGCG	GAGACCTATGCTGTTCACCA	AGGCACTTGCTCGTACGACGccAcctTGTTGGCTGTTTCTCCACAGATCGCGgtttcagagcAGTCTTCGTTTTCGGGGAAGACaAGAAACAtggGAGACCTATGCTGTTCACCAGTTTaAGAGCTAaGCTTAAGGTGCCGGGCCCACAT
Sox6	Sox6.o1	TTGACGGAATGAACTGTACG	CCCACCCACAAATTAACCCA	AGGCACTTGCTCGTACGACGccAcctTGTTGGTTGACGGAATGAACTGTACGgtttcagagcAGTCTTCGTTTTCGGGGAAGACaAGAAACAtggCCCACCCACAAATTAACCCAGTTTaAGAGCTAaGCTTAAGGTGCCGGGCCCACAT
Sox6	Sox6.o2	TGAGGTAGACGTATTTCGGA	TTGTGCATTATGGGGTGCAG	AGGCACTTGCTCGTACGACGccAcctTGTTGGTGAGGTAGACGTATTTCGGAgtttcagagcAGTCTTCGTTTTCGGGGAAGACaAGAAACAtggTTGTGCATTATGGGGTGCAGGTTTaAGAGCTAaGCTTAAGGTGCCGGGCCCACAT
Sp1	Sp1.o1	CATCATTCGGACACCAACCG	ACAGCCGCACAACTTTCACA	AGGCACTTGCTCGTACGACGccAcctTGTTGGCATCATTCGGACACCAACCGgtttcagagcAGTCTTCGTTTTCGGGGAAGACaAGAAACAtggACAGCCGCACAACTTTCACAGTTTaAGAGCTAaGCTTAAGGTGCCGGGCCCACAT
Sp1	Sp1.o2	TCATTCGGACACCAACCGTG	ACAAGCCCAGACAATCACCT	AGGCACTTGCTCGTACGACGccAcctTGTTGGTCATTCGGACACCAACCGTGgtttcagagcAGTCTTCGTTTTCGGGGAAGACaAGAAACAtggACAAGCCCAGACAATCACCTGTTTaAGAGCTAaGCTTAAGGTGCCGGGCCCACAT
Sp3	Sp3.o1	AGATTCTGGATATTAGCAGG	AGGAGCACCAAACCGATGGG	AGGCACTTGCTCGTACGACGccAcctTGTTGGAGATTCTGGATATTAGCAGGgtttcagagcAGTCTTCGTTTTCGGGGAAGACaAGAAACAtggAGGAGCACCAAACCGATGGGGTTTaAGAGCTAaGCTTAAGGTGCCGGGCCCACAT
Sp3	Sp3.o2	GATGGACATTTGATAAACAC	TATTACTTGATACTGAACAT	AGGCACTTGCTCGTACGACGccAcctTGTTGGGATGGACATTTGATAAACACgtttcagagcAGTCTTCGTTTTCGGGGAAGACaAGAAACAtggTATTACTTGATACTGAACATGTTTaAGAGCTAaGCTTAAGGTGCCGGGCCCACAT
Sp4	Sp4.o1	GCCCTGATAAGTACCTGAGT	ACAACCCTACCAATTAACAT	AGGCACTTGCTCGTACGACGccAcctTGTTGGGCCCTGATAAGTACCTGAGTgtttcagagcAGTCTTCGTTTTCGGGGAAGACaAGAAACAtggACAACCCTACCAATTAACATGTTTaAGAGCTAaGCTTAAGGTGCCGGGCCCACAT
Sp4	Sp4.o2	GTTCCAGTACAAATTAGACC	ACGCCAGGTCTAATTTGTAC	AGGCACTTGCTCGTACGACGccAcctTGTTGGGTTCCAGTACAAATTAGACCgtttcagagcAGTCTTCGTTTTCGGGGAAGACaAGAAACAtggACGCCAGGTCTAATTTGTACGTTTaAGAGCTAaGCTTAAGGTGCCGGGCCCACAT
Srebf1	Srebf1.o1	AATGCCCCAGCCGAAAAGCG	GCCAGATCCAGGTTTGAGGT	AGGCACTTGCTCGTACGACGccAcctTGTTGGAATGCCCCAGCCGAAAAGCGgtttcagagcAGTCTTCGTTTTCGGGGAAGACaAGAAACAtggGCCAGATCCAGGTTTGAGGTGTTTaAGAGCTAaGCTTAAGGTGCCGGGCCCACAT
Srebf1	Srebf1.o2	ACTGCAGCCACACTTCATCA	AGTAACCCAGCACGGGCGCA	AGGCACTTGCTCGTACGACGccAcctTGTTGGACTGCAGCCACACTTCATCAgtttcagagcAGTCTTCGTTTTCGGGGAAGACaAGAAACAtggAGTAACCCAGCACGGGCGCAGTTTaAGAGCTAaGCTTAAGGTGCCGGGCCCACAT
Srebf2	Srebf2.o1	CCTTACTGGCACTTGAAGGG	CGCAGCGACCGTCTGTACCG	AGGCACTTGCTCGTACGACGccAcctTGTTGGCCTTACTGGCACTTGAAGGGgtttcagagcAGTCTTCGTTTTCGGGGAAGACaAGAAACAtggCGCAGCGACCGTCTGTACCGGTTTaAGAGCTAaGCTTAAGGTGCCGGGCCCACAT
Srebf2	Srebf2.o2	TGACGGAACTCACTTTGGCG	ATATCATTGAAAAGCGCTAC	AGGCACTTGCTCGTACGACGccAcctTGTTGGTGACGGAACTCACTTTGGCGgtttcagagcAGTCTTCGTTTTCGGGGAAGACaAGAAACAtggATATCATTGAAAAGCGCTACGTTTaAGAGCTAaGCTTAAGGTGCCGGGCCCACAT
Ssbp3	Ssbp3.o1	TACGAATATTTACTGCACGT	CAGAGAATGAACCCTCCCCG	AGGCACTTGCTCGTACGACGccAcctTGTTGGTACGAATATTTACTGCACGTgtttcagagcAGTCTTCGTTTTCGGGGAAGACaAGAAACAtggCAGAGAATGAACCCTCCCCGGTTTaAGAGCTAaGCTTAAGGTGCCGGGCCCACAT
Ssbp3	Ssbp3.o2	ACAGTGCGTTTACCTGACTG	CCCAATGATGGGATGCCCGG	AGGCACTTGCTCGTACGACGccAcctTGTTGGACAGTGCGTTTACCTGACTGgtttcagagcAGTCTTCGTTTTCGGGGAAGACaAGAAACAtggCCCAATGATGGGATGCCCGGGTTTaAGAGCTAaGCTTAAGGTGCCGGGCCCACAT
St18	St18.o1	TTGGGGGTATAGACTTGTCG	GTCAAATCTCTGGTGCACTT	AGGCACTTGCTCGTACGACGccAcctTGTTGGTTGGGGGTATAGACTTGTCGgtttcagagcAGTCTTCGTTTTCGGGGAAGACaAGAAACAtggGTCAAATCTCTGGTGCACTTGTTTaAGAGCTAaGCTTAAGGTGCCGGGCCCACAT
St18	St18.o2	TCAACTATAGCAAATCCCAT	CGGCACTACAGCCCAGACAT	AGGCACTTGCTCGTACGACGccAcctTGTTGGTCAACTATAGCAAATCCCATgtttcagagcAGTCTTCGTTTTCGGGGAAGACaAGAAACAtggCGGCACTACAGCCCAGACATGTTTaAGAGCTAaGCTTAAGGTGCCGGGCCCACAT
Stat3	Stat3.o1	AGGCCTCAAGATTGACCTAG	GAGATTATGAAACACCAACG	AGGCACTTGCTCGTACGACGccAcctTGTTGGAGGCCTCAAGATTGACCTAGgtttcagagcAGTCTTCGTTTTCGGGGAAGACaAGAAACAtggGAGATTATGAAACACCAACGGTTTaAGAGCTAaGCTTAAGGTGCCGGGCCCACAT
Stat3	Stat3.o2	AGTTTACCACGAAAGTCAGG	GTTTACCACGAAAGTCAGGT	AGGCACTTGCTCGTACGACGccAcctTGTTGGAGTTTACCACGAAAGTCAGGgtttcagagcAGTCTTCGTTTTCGGGGAAGACaAGAAACAtggGTTTACCACGAAAGTCAGGTGTTTaAGAGCTAaGCTTAAGGTGCCGGGCCCACAT
Stat4	Stat4.o1	GGGAGTAAAGGAAACGAGGT	TTCAGTTCACTGTAAAACTG	AGGCACTTGCTCGTACGACGccAcctTGTTGGGGGAGTAAAGGAAACGAGGTgtttcagagcAGTCTTCGTTTTCGGGGAAGACaAGAAACAtggTTCAGTTCACTGTAAAACTGGTTTaAGAGCTAaGCTTAAGGTGCCGGGCCCACAT
Stat4	Stat4.o2	TGGTACCTGGATAGGCATGT	AAATCCAATGCATGTAGCTG	AGGCACTTGCTCGTACGACGccAcctTGTTGGTGGTACCTGGATAGGCATGTgtttcagagcAGTCTTCGTTTTCGGGGAAGACaAGAAACAtggAAATCCAATGCATGTAGCTGGTTTaAGAGCTAaGCTTAAGGTGCCGGGCCCACAT
Stat5a	Stat5a.o1	CATGGACGATAACGACCACA	GGACGATAACGACCACAGGG	AGGCACTTGCTCGTACGACGccAcctTGTTGGCATGGACGATAACGACCACAgtttcagagcAGTCTTCGTTTTCGGGGAAGACaAGAAACAtggGGACGATAACGACCACAGGGGTTTaAGAGCTAaGCTTAAGGTGCCGGGCCCACAT
Stat5a	Stat5a.o2	GCACGGTGGCAGTAGCATTG	AGAACTCACCGGCTCAGCAA	AGGCACTTGCTCGTACGACGccAcctTGTTGGGCACGGTGGCAGTAGCATTGgtttcagagcAGTCTTCGTTTTCGGGGAAGACaAGAAACAtggAGAACTCACCGGCTCAGCAAGTTTaAGAGCTAaGCTTAAGGTGCCGGGCCCACAT
Stat5b	Stat5b.o1	TTACTGACTCTGCCCCACGG	CGTGAACAATCACCACCACC	AGGCACTTGCTCGTACGACGccAcctTGTTGGTTACTGACTCTGCCCCACGGgtttcagagcAGTCTTCGTTTTCGGGGAAGACaAGAAACAtggCGTGAACAATCACCACCACCGTTTaAGAGCTAaGCTTAAGGTGCCGGGCCCACAT
Stat5b	Stat5b.o2	CAAGAGGTCTGACCGCCGTG	CTGATTCGCAGTGATTACAG	AGGCACTTGCTCGTACGACGccAcctTGTTGGCAAGAGGTCTGACCGCCGTGgtttcagagcAGTCTTCGTTTTCGGGGAAGACaAGAAACAtggCTGATTCGCAGTGATTACAGGTTTaAGAGCTAaGCTTAAGGTGCCGGGCCCACAT
Sub1	Sub1.o1	GTCAGTGTTCGGGACTTCAA	CAGAGATGACAACATGTTCC	AGGCACTTGCTCGTACGACGccAcctTGTTGGGTCAGTGTTCGGGACTTCAAgtttcagagcAGTCTTCGTTTTCGGGGAAGACaAGAAACAtggCAGAGATGACAACATGTTCCGTTTaAGAGCTAaGCTTAAGGTGCCGGGCCCACAT
Sub1	Sub1.o2	GGACAGCGAAGTTGAAAAAA	TTTAGGTATTTCTTTAAACA	AGGCACTTGCTCGTACGACGccAcctTGTTGGGGACAGCGAAGTTGAAAAAAgtttcagagcAGTCTTCGTTTTCGGGGAAGACaAGAAACAtggTTTAGGTATTTCTTTAAACAGTTTaAGAGCTAaGCTTAAGGTGCCGGGCCCACAT
Tal1	Tal1.o1	CTTCGGCTGCTACTGCGTCG	AATCTCCATCTCATATGGGG	AGGCACTTGCTCGTACGACGccAcctTGTTGGCTTCGGCTGCTACTGCGTCGgtttcagagcAGTCTTCGTTTTCGGGGAAGACaAGAAACAtggAATCTCCATCTCATATGGGGGTTTaAGAGCTAaGCTTAAGGTGCCGGGCCCACAT
Tal1	Tal1.o2	CCAACAGCCGGGAACGATGG	TCACCAACAGCCGGGAACGA	AGGCACTTGCTCGTACGACGccAcctTGTTGGCCAACAGCCGGGAACGATGGgtttcagagcAGTCTTCGTTTTCGGGGAAGACaAGAAACAtggTCACCAACAGCCGGGAACGAGTTTaAGAGCTAaGCTTAAGGTGCCGGGCCCACAT
Tbx21	Tbx21.o1	TGGTGGACCAGCACCACTGG	CACCACTGGCGGTACCAGAG	AGGCACTTGCTCGTACGACGccAcctTGTTGGTGGTGGACCAGCACCACTGGgtttcagagcAGTCTTCGTTTTCGGGGAAGACaAGAAACAtggCACCACTGGCGGTACCAGAGGTTTaAGAGCTAaGCTTAAGGTGCCGGGCCCACAT
Tbx21	Tbx21.o2	AGTCTGGGTGGACATATAAG	GACATATAAGCGGTTCCCTG	AGGCACTTGCTCGTACGACGccAcctTGTTGGAGTCTGGGTGGACATATAAGgtttcagagcAGTCTTCGTTTTCGGGGAAGACaAGAAACAtggGACATATAAGCGGTTCCCTGGTTTaAGAGCTAaGCTTAAGGTGCCGGGCCCACAT
Tcf12	Tcf12.o1	GGGCTGTCTGTAAAACCCTA	AGTCGATTAGGAACCCACGA	AGGCACTTGCTCGTACGACGccAcctTGTTGGGGGCTGTCTGTAAAACCCTAgtttcagagcAGTCTTCGTTTTCGGGGAAGACaAGAAACAtggAGTCGATTAGGAACCCACGAGTTTaAGAGCTAaGCTTAAGGTGCCGGGCCCACAT
Tcf12	Tcf12.o2	TTATTTGATAGCCTACCAAG	AGAGGTGAAGGAGATCCCAC	AGGCACTTGCTCGTACGACGccAcctTGTTGGTTATTTGATAGCCTACCAAGgtttcagagcAGTCTTCGTTTTCGGGGAAGACaAGAAACAtggAGAGGTGAAGGAGATCCCACGTTTaAGAGCTAaGCTTAAGGTGCCGGGCCCACAT
Tcf4	Tcf4.o1	CCTCTTCACAGTAGTGCCAT	CAAGCAATAATGCCCGCCGG	AGGCACTTGCTCGTACGACGccAcctTGTTGGCCTCTTCACAGTAGTGCCATgtttcagagcAGTCTTCGTTTTCGGGGAAGACaAGAAACAtggCAAGCAATAATGCCCGCCGGGTTTaAGAGCTAaGCTTAAGGTGCCGGGCCCACAT
Tcf4	Tcf4.o2	TTCTAGCAGAGTCTCCTCGG	ATTCAAGCAATAATGCCCGC	AGGCACTTGCTCGTACGACGccAcctTGTTGGTTCTAGCAGAGTCTCCTCGGgtttcagagcAGTCTTCGTTTTCGGGGAAGACaAGAAACAtggATTCAAGCAATAATGCCCGCGTTTaAGAGCTAaGCTTAAGGTGCCGGGCCCACAT
Tcf7	Tcf7.o1	ACTTACCAGCTCACAGTATG	GAAGTGCTGTCTATATCCGC	AGGCACTTGCTCGTACGACGccAcctTGTTGGACTTACCAGCTCACAGTATGgtttcagagcAGTCTTCGTTTTCGGGGAAGACaAGAAACAtggGAAGTGCTGTCTATATCCGCGTTTaAGAGCTAaGCTTAAGGTGCCGGGCCCACAT
Tcf7	Tcf7.o2	TGTGCACCTCAGGAAAACAC	CTGCTGAAATGTTCGTAGAG	AGGCACTTGCTCGTACGACGccAcctTGTTGGTGTGCACCTCAGGAAAACACgtttcagagcAGTCTTCGTTTTCGGGGAAGACaAGAAACAtggCTGCTGAAATGTTCGTAGAGGTTTaAGAGCTAaGCTTAAGGTGCCGGGCCCACAT
Tcf7l2	Tcf7l2.o1	ACGGCGAACGAGCATCCTTG	ACAGTCGAACAAAGTACCGG	AGGCACTTGCTCGTACGACGccAcctTGTTGGACGGCGAACGAGCATCCTTGgtttcagagcAGTCTTCGTTTTCGGGGAAGACaAGAAACAtggACAGTCGAACAAAGTACCGGGTTTaAGAGCTAaGCTTAAGGTGCCGGGCCCACAT
Tcf7l2	Tcf7l2.o2	CTAACCATCCTAGCGGATGG	CAGTCAACGCATCTATGTCT	AGGCACTTGCTCGTACGACGccAcctTGTTGGCTAACCATCCTAGCGGATGGgtttcagagcAGTCTTCGTTTTCGGGGAAGACaAGAAACAtggCAGTCAACGCATCTATGTCTGTTTaAGAGCTAaGCTTAAGGTGCCGGGCCCACAT
Tfam	Tfam.o1	GGAGCGTGCTAAAAGCACTG	CGGCCTACCTGATAGACGAG	AGGCACTTGCTCGTACGACGccAcctTGTTGGGGAGCGTGCTAAAAGCACTGgtttcagagcAGTCTTCGTTTTCGGGGAAGACaAGAAACAtggCGGCCTACCTGATAGACGAGGTTTaAGAGCTAaGCTTAAGGTGCCGGGCCCACAT
Tfam	Tfam.o2	GCGGCCTACCTGATAGACGA	TAAATGTTATATGCTGAACG	AGGCACTTGCTCGTACGACGccAcctTGTTGGGCGGCCTACCTGATAGACGAgtttcagagcAGTCTTCGTTTTCGGGGAAGACaAGAAACAtggTAAATGTTATATGCTGAACGGTTTaAGAGCTAaGCTTAAGGTGCCGGGCCCACAT
Tgif1	Tgif1.o1	CTGAAATCTTGGCCCCACGG	GTTCACGATTTCCCGCCGTG	AGGCACTTGCTCGTACGACGccAcctTGTTGGCTGAAATCTTGGCCCCACGGgtttcagagcAGTCTTCGTTTTCGGGGAAGACaAGAAACAtggGTTCACGATTTCCCGCCGTGGTTTaAGAGCTAaGCTTAAGGTGCCGGGCCCACAT
Tgif1	Tgif1.o2	TGGTATGGCAGATCACTGAC	TGGGTTGGGTCCAACTACGC	AGGCACTTGCTCGTACGACGccAcctTGTTGGTGGTATGGCAGATCACTGACgtttcagagcAGTCTTCGTTTTCGGGGAAGACaAGAAACAtggTGGGTTGGGTCCAACTACGCGTTTaAGAGCTAaGCTTAAGGTGCCGGGCCCACAT
Tle3	Tle3.o1	GGCCTGCTAGTGCATCATGG	ACCCGATAGGTATAATGGGT	AGGCACTTGCTCGTACGACGccAcctTGTTGGGGCCTGCTAGTGCATCATGGgtttcagagcAGTCTTCGTTTTCGGGGAAGACaAGAAACAtggACCCGATAGGTATAATGGGTGTTTaAGAGCTAaGCTTAAGGTGCCGGGCCCACAT
Tle3	Tle3.o2	GATGGCGTTCAACTCCGTCA	ATGACAAATCTTCCACACCT	AGGCACTTGCTCGTACGACGccAcctTGTTGGGATGGCGTTCAACTCCGTCAgtttcagagcAGTCTTCGTTTTCGGGGAAGACaAGAAACAtggATGACAAATCTTCCACACCTGTTTaAGAGCTAaGCTTAAGGTGCCGGGCCCACAT
Tox	Tox.o1	GGACCCCTACTATTGCAACA	TCACCTTGTTGCAATAGTAG	AGGCACTTGCTCGTACGACGccAcctTGTTGGGGACCCCTACTATTGCAACAgtttcagagcAGTCTTCGTTTTCGGGGAAGACaAGAAACAtggTCACCTTGTTGCAATAGTAGGTTTaAGAGCTAaGCTTAAGGTGCCGGGCCCACAT
Tox	Tox.o2	CCCGTTCCATCCACAAACCA	AGCGGCCTGCCTCTGATATG	AGGCACTTGCTCGTACGACGccAcctTGTTGGCCCGTTCCATCCACAAACCAgtttcagagcAGTCTTCGTTTTCGGGGAAGACaAGAAACAtggAGCGGCCTGCCTCTGATATGGTTTaAGAGCTAaGCTTAAGGTGCCGGGCCCACAT
Tox2	Tox2.o1	CAAGGCCGTGACACAGCGAG	GGCTACCACTCGCTGTGTCA	AGGCACTTGCTCGTACGACGccAcctTGTTGGCAAGGCCGTGACACAGCGAGgtttcagagcAGTCTTCGTTTTCGGGGAAGACaAGAAACAtggGGCTACCACTCGCTGTGTCAGTTTaAGAGCTAaGCTTAAGGTGCCGGGCCCACAT
Tox2	Tox2.o2	TTGCTTGGTACGAGTAGGCA	ATGGTGACAGTGCCTACGTG	AGGCACTTGCTCGTACGACGccAcctTGTTGGTTGCTTGGTACGAGTAGGCAgtttcagagcAGTCTTCGTTTTCGGGGAAGACaAGAAACAtggATGGTGACAGTGCCTACGTGGTTTaAGAGCTAaGCTTAAGGTGCCGGGCCCACAT
Trps1	Trps1.o1	AGAGGGGCAGACATCCTACG	GGGCACTGAGTAGCCGACAG	AGGCACTTGCTCGTACGACGccAcctTGTTGGAGAGGGGCAGACATCCTACGgtttcagagcAGTCTTCGTTTTCGGGGAAGACaAGAAACAtggGGGCACTGAGTAGCCGACAGGTTTaAGAGCTAaGCTTAAGGTGCCGGGCCCACAT
Trps1	Trps1.o2	AGTTCAACTGATGACCTTCG	TAGGACTGCATAATCGCACC	AGGCACTTGCTCGTACGACGccAcctTGTTGGAGTTCAACTGATGACCTTCGgtttcagagcAGTCTTCGTTTTCGGGGAAGACaAGAAACAtggTAGGACTGCATAATCGCACCGTTTaAGAGCTAaGCTTAAGGTGCCGGGCCCACAT
Tsc22d1	Tsc22d1.o1	ATCCCAATGGTGTAGACCAG	GCCATTTGATGTATGCGGTG	AGGCACTTGCTCGTACGACGccAcctTGTTGGATCCCAATGGTGTAGACCAGgtttcagagcAGTCTTCGTTTTCGGGGAAGACaAGAAACAtggGCCATTTGATGTATGCGGTGGTTTaAGAGCTAaGCTTAAGGTGCCGGGCCCACAT
Tsc22d1	Tsc22d1.o2	ACTCCTAGATCCATCGCCAC	CCATTTGATGTATGCGGTGA	AGGCACTTGCTCGTACGACGccAcctTGTTGGACTCCTAGATCCATCGCCACgtttcagagcAGTCTTCGTTTTCGGGGAAGACaAGAAACAtggCCATTTGATGTATGCGGTGAGTTTaAGAGCTAaGCTTAAGGTGCCGGGCCCACAT
Xbp1	Xbp1.o1	GGAGAAAACTCACGGCCTTG	CGCGGACCGGGTACCATGAG	AGGCACTTGCTCGTACGACGccAcctTGTTGGGGAGAAAACTCACGGCCTTGgtttcagagcAGTCTTCGTTTTCGGGGAAGACaAGAAACAtggCGCGGACCGGGTACCATGAGGTTTaAGAGCTAaGCTTAAGGTGCCGGGCCCACAT
Xbp1	Xbp1.o2	GTTAAGAACACGCTTGGGAA	GGACACGCTGGATCCTGACG	AGGCACTTGCTCGTACGACGccAcctTGTTGGGTTAAGAACACGCTTGGGAAgtttcagagcAGTCTTCGTTTTCGGGGAAGACaAGAAACAtggGGACACGCTGGATCCTGACGGTTTaAGAGCTAaGCTTAAGGTGCCGGGCCCACAT
Yy1	Yy1.o1	GTCGGGTCGTCCGTCACCAG	CGACCCGGGGAATAAGAAGT	AGGCACTTGCTCGTACGACGccAcctTGTTGGGTCGGGTCGTCCGTCACCAGgtttcagagcAGTCTTCGTTTTCGGGGAAGACaAGAAACAtggCGACCCGGGGAATAAGAAGTGTTTaAGAGCTAaGCTTAAGGTGCCGGGCCCACAT
Yy1	Yy1.o2	AGATATTGACCATGAAACAG	CGACTACATAGAGCAGACGC	AGGCACTTGCTCGTACGACGccAcctTGTTGGAGATATTGACCATGAAACAGgtttcagagcAGTCTTCGTTTTCGGGGAAGACaAGAAACAtggCGACTACATAGAGCAGACGCGTTTaAGAGCTAaGCTTAAGGTGCCGGGCCCACAT
Zbtb20	Zbtb20.o1	CGACATCGAAATCCCGTCGG	CAGCGACATCGAAATCCCGT	AGGCACTTGCTCGTACGACGccAcctTGTTGGCGACATCGAAATCCCGTCGGgtttcagagcAGTCTTCGTTTTCGGGGAAGACaAGAAACAtggCAGCGACATCGAAATCCCGTGTTTaAGAGCTAaGCTTAAGGTGCCGGGCCCACAT
Zbtb20	Zbtb20.o2	CGCATCGTGTCACAGAACGT	TTGTCAGTGAATGTGTCGAG	AGGCACTTGCTCGTACGACGccAcctTGTTGGCGCATCGTGTCACAGAACGTgtttcagagcAGTCTTCGTTTTCGGGGAAGACaAGAAACAtggTTGTCAGTGAATGTGTCGAGGTTTaAGAGCTAaGCTTAAGGTGCCGGGCCCACAT
Zbtb32	Zbtb32.o1	TGATACCCTGATCACAGTAG	CAATCAGAAGACTTCATGAG	AGGCACTTGCTCGTACGACGccAcctTGTTGGTGATACCCTGATCACAGTAGgtttcagagcAGTCTTCGTTTTCGGGGAAGACaAGAAACAtggCAATCAGAAGACTTCATGAGGTTTaAGAGCTAaGCTTAAGGTGCCGGGCCCACAT
Zbtb32	Zbtb32.o2	AGCATAAAGCACCCGGAGAG	GATACCCTGATCACAGTAGG	AGGCACTTGCTCGTACGACGccAcctTGTTGGAGCATAAAGCACCCGGAGAGgtttcagagcAGTCTTCGTTTTCGGGGAAGACaAGAAACAtggGATACCCTGATCACAGTAGGGTTTaAGAGCTAaGCTTAAGGTGCCGGGCCCACAT
Zbtb38	Zbtb38.o1	CGATAACTTCGATTCAACTG	GATTGGCGAACTATCCAGCG	AGGCACTTGCTCGTACGACGccAcctTGTTGGCGATAACTTCGATTCAACTGgtttcagagcAGTCTTCGTTTTCGGGGAAGACaAGAAACAtggGATTGGCGAACTATCCAGCGGTTTaAGAGCTAaGCTTAAGGTGCCGGGCCCACAT
Zbtb38	Zbtb38.o2	CGGAACGATGAACGTATCAG	TTGGCGAACTATCCAGCGCG	AGGCACTTGCTCGTACGACGccAcctTGTTGGCGGAACGATGAACGTATCAGgtttcagagcAGTCTTCGTTTTCGGGGAAGACaAGAAACAtggTTGGCGAACTATCCAGCGCGGTTTaAGAGCTAaGCTTAAGGTGCCGGGCCCACAT
Zeb1	Zeb1.o1	TGTCATATGACGTTCAAGCT	GCAAAACCATGATCCGAATG	AGGCACTTGCTCGTACGACGccAcctTGTTGGTGTCATATGACGTTCAAGCTgtttcagagcAGTCTTCGTTTTCGGGGAAGACaAGAAACAtggGCAAAACCATGATCCGAATGGTTTaAGAGCTAaGCTTAAGGTGCCGGGCCCACAT
Zeb1	Zeb1.o2	CATTTATCCTGAGGCGCCCG	AGGCGCCCGAGGAAGACCAG	AGGCACTTGCTCGTACGACGccAcctTGTTGGCATTTATCCTGAGGCGCCCGgtttcagagcAGTCTTCGTTTTCGGGGAAGACaAGAAACAtggAGGCGCCCGAGGAAGACCAGGTTTaAGAGCTAaGCTTAAGGTGCCGGGCCCACAT
Zeb2	Zeb2.o1	GTACCTTCAGCGAAGCGACA	GCGAACGTGTAGCTACAAAG	AGGCACTTGCTCGTACGACGccAcctTGTTGGGTACCTTCAGCGAAGCGACAgtttcagagcAGTCTTCGTTTTCGGGGAAGACaAGAAACAtggGCGAACGTGTAGCTACAAAGGTTTaAGAGCTAaGCTTAAGGTGCCGGGCCCACAT
Zeb2	Zeb2.o2	ACTCTTCGATGCTCACTGCG	AAGGAGTATTACTCCTCGAG	AGGCACTTGCTCGTACGACGccAcctTGTTGGACTCTTCGATGCTCACTGCGgtttcagagcAGTCTTCGTTTTCGGGGAAGACaAGAAACAtggAAGGAGTATTACTCCTCGAGGTTTaAGAGCTAaGCTTAAGGTGCCGGGCCCACAT
Zfp212	Zfp212.o1	TCTAGAACTACTCACCCAGG	GGCACTCGGGACATTTGTAC	AGGCACTTGCTCGTACGACGccAcctTGTTGGTCTAGAACTACTCACCCAGGgtttcagagcAGTCTTCGTTTTCGGGGAAGACaAGAAACAtggGGCACTCGGGACATTTGTACGTTTaAGAGCTAaGCTTAAGGTGCCGGGCCCACAT
Zfp212	Zfp212.o2	TACTGGTCTCAACAGACTCA	CTAGAACTACTCACCCAGGT	AGGCACTTGCTCGTACGACGccAcctTGTTGGTACTGGTCTCAACAGACTCAgtttcagagcAGTCTTCGTTTTCGGGGAAGACaAGAAACAtggCTAGAACTACTCACCCAGGTGTTTaAGAGCTAaGCTTAAGGTGCCGGGCCCACAT
Zfp219	Zfp219.o1	AGTTTCGCACCTCAGCGGAG	GGCTCGGCGACACCGTACAG	AGGCACTTGCTCGTACGACGccAcctTGTTGGAGTTTCGCACCTCAGCGGAGgtttcagagcAGTCTTCGTTTTCGGGGAAGACaAGAAACAtggGGCTCGGCGACACCGTACAGGTTTaAGAGCTAaGCTTAAGGTGCCGGGCCCACAT
Zfp219	Zfp219.o2	GGGGCACGCATGATCAAAGG	AGGTAGCCTAAGAGGCTTGG	AGGCACTTGCTCGTACGACGccAcctTGTTGGGGGGCACGCATGATCAAAGGgtttcagagcAGTCTTCGTTTTCGGGGAAGACaAGAAACAtggAGGTAGCCTAAGAGGCTTGGGTTTaAGAGCTAaGCTTAAGGTGCCGGGCCCACAT
Zfp287	Zfp287.o1	ATCCCGAAGGCACACACTGG	GTGACACTGAAACCTGTCGA	AGGCACTTGCTCGTACGACGccAcctTGTTGGATCCCGAAGGCACACACTGGgtttcagagcAGTCTTCGTTTTCGGGGAAGACaAGAAACAtggGTGACACTGAAACCTGTCGAGTTTaAGAGCTAaGCTTAAGGTGCCGGGCCCACAT
Zfp287	Zfp287.o2	ACGCACGGCACCACCAGACG	GACGAGGCATTGCTGAACGG	AGGCACTTGCTCGTACGACGccAcctTGTTGGACGCACGGCACCACCAGACGgtttcagagcAGTCTTCGTTTTCGGGGAAGACaAGAAACAtggGACGAGGCATTGCTGAACGGGTTTaAGAGCTAaGCTTAAGGTGCCGGGCCCACAT
Zfp362	Zfp362.o1	GGCCGCGTTCAGACTTGGGG	GACTCCATCAAGACAATCCA	AGGCACTTGCTCGTACGACGccAcctTGTTGGGGCCGCGTTCAGACTTGGGGgtttcagagcAGTCTTCGTTTTCGGGGAAGACaAGAAACAtggGACTCCATCAAGACAATCCAGTTTaAGAGCTAaGCTTAAGGTGCCGGGCCCACAT
Zfp362	Zfp362.o2	GGCCCCCCCAAGTCTGAACG	CCGACGTGGCACTGCACGCG	AGGCACTTGCTCGTACGACGccAcctTGTTGGGGCCCCCCCAAGTCTGAACGgtttcagagcAGTCTTCGTTTTCGGGGAAGACaAGAAACAtggCCGACGTGGCACTGCACGCGGTTTaAGAGCTAaGCTTAAGGTGCCGGGCCCACAT
Zfp36l1	Zfp36l1.o1	CCCGTACGGGCAAAAGCCGA	GAGTGACCGAGTGCCTGCGA	AGGCACTTGCTCGTACGACGccAcctTGTTGGCCCGTACGGGCAAAAGCCGAgtttcagagcAGTCTTCGTTTTCGGGGAAGACaAGAAACAtggGAGTGACCGAGTGCCTGCGAGTTTaAGAGCTAaGCTTAAGGTGCCGGGCCCACAT
Zfp36l1	Zfp36l1.o2	GGCGGGGACGGTCAGCGGAG	AGAGTGACCGAGTGCCTGCG	AGGCACTTGCTCGTACGACGccAcctTGTTGGGGCGGGGACGGTCAGCGGAGgtttcagagcAGTCTTCGTTTTCGGGGAAGACaAGAAACAtggAGAGTGACCGAGTGCCTGCGGTTTaAGAGCTAaGCTTAAGGTGCCGGGCCCACAT
Zfp60	Zfp60.o1	GAGTATCGTAGTGTCGTAAG	ACAGCAATTAAGTAAAACTT	AGGCACTTGCTCGTACGACGccAcctTGTTGGGAGTATCGTAGTGTCGTAAGgtttcagagcAGTCTTCGTTTTCGGGGAAGACaAGAAACAtggACAGCAATTAAGTAAAACTTGTTTaAGAGCTAaGCTTAAGGTGCCGGGCCCACAT
Zfp60	Zfp60.o2	CAGGGCGTCAGTGTTAGTAA	AGTAAAACTTCGGACGTCCA	AGGCACTTGCTCGTACGACGccAcctTGTTGGCAGGGCGTCAGTGTTAGTAAgtttcagagcAGTCTTCGTTTTCGGGGAAGACaAGAAACAtggAGTAAAACTTCGGACGTCCAGTTTaAGAGCTAaGCTTAAGGTGCCGGGCCCACAT
Zfp629	Zfp629.o1	CACCGCGTGATCCACGAGAG	AGCTGCGGTAGAAAGCACGT	AGGCACTTGCTCGTACGACGccAcctTGTTGGCACCGCGTGATCCACGAGAGgtttcagagcAGTCTTCGTTTTCGGGGAAGACaAGAAACAtggAGCTGCGGTAGAAAGCACGTGTTTaAGAGCTAaGCTTAAGGTGCCGGGCCCACAT
Zfp629	Zfp629.o2	CCAGAGGACACATTTGCGCG	ACGTGCTTTCTACCGCAGCT	AGGCACTTGCTCGTACGACGccAcctTGTTGGCCAGAGGACACATTTGCGCGgtttcagagcAGTCTTCGTTTTCGGGGAAGACaAGAAACAtggACGTGCTTTCTACCGCAGCTGTTTaAGAGCTAaGCTTAAGGTGCCGGGCCCACAT
Zfp652	Zfp652.o1	ACAGAGGCGAACCCGGAGAG	GGGTTACACAGAGGCGAACC	AGGCACTTGCTCGTACGACGccAcctTGTTGGACAGAGGCGAACCCGGAGAGgtttcagagcAGTCTTCGTTTTCGGGGAAGACaAGAAACAtggGGGTTACACAGAGGCGAACCGTTTaAGAGCTAaGCTTAAGGTGCCGGGCCCACAT
Zfp652	Zfp652.o2	CTACGGCCTCGAGTTGTGCG	CCTGCACCCCGCACAACTCG	AGGCACTTGCTCGTACGACGccAcctTGTTGGCTACGGCCTCGAGTTGTGCGgtttcagagcAGTCTTCGTTTTCGGGGAAGACaAGAAACAtggCCTGCACCCCGCACAACTCGGTTTaAGAGCTAaGCTTAAGGTGCCGGGCCCACAT
Zhx2	Zhx2.o1	TGGCAGTGATGGGCACGACG	AAGTAGTGATAACGACCCTG	AGGCACTTGCTCGTACGACGccAcctTGTTGGTGGCAGTGATGGGCACGACGgtttcagagcAGTCTTCGTTTTCGGGGAAGACaAGAAACAtggAAGTAGTGATAACGACCCTGGTTTaAGAGCTAaGCTTAAGGTGCCGGGCCCACAT
Zhx2	Zhx2.o2	TACATTCGGCACATACGTAG	ACAACTCCAAGTTCCATCCG	AGGCACTTGCTCGTACGACGccAcctTGTTGGTACATTCGGCACATACGTAGgtttcagagcAGTCTTCGTTTTCGGGGAAGACaAGAAACAtggACAACTCCAAGTTCCATCCGGTTTaAGAGCTAaGCTTAAGGTGCCGGGCCCACAT
Zscan10	Zscan10.o1	GAGGTGGTACAGCTATTGGA	GTTACACTCGGCGCATCGGA	AGGCACTTGCTCGTACGACGccAcctTGTTGGGAGGTGGTACAGCTATTGGAgtttcagagcAGTCTTCGTTTTCGGGGAAGACaAGAAACAtggGTTACACTCGGCGCATCGGAGTTTaAGAGCTAaGCTTAAGGTGCCGGGCCCACAT
Zscan10	Zscan10.o2	CCTGGTTACACTCGGCGCAT	CGATGCGCCGAGTGTAACCA	AGGCACTTGCTCGTACGACGccAcctTGTTGGCCTGGTTACACTCGGCGCATgtttcagagcAGTCTTCGTTTTCGGGGAAGACaAGAAACAtggCGATGCGCCGAGTGTAACCAGTTTaAGAGCTAaGCTTAAGGTGCCGGGCCCACAT
Zscan12	Zscan12.o1	GGAAACTTCTGGACCCCGGG	GTGGGAAAACTTTCCGATGG	AGGCACTTGCTCGTACGACGccAcctTGTTGGGGAAACTTCTGGACCCCGGGgtttcagagcAGTCTTCGTTTTCGGGGAAGACaAGAAACAtggGTGGGAAAACTTTCCGATGGGTTTaAGAGCTAaGCTTAAGGTGCCGGGCCCACAT
Zscan12	Zscan12.o2	AGAACAGGTAACGTTTCAGG	TCCTGCTAGCAGATTAGCAA	AGGCACTTGCTCGTACGACGccAcctTGTTGGAGAACAGGTAACGTTTCAGGgtttcagagcAGTCTTCGTTTTCGGGGAAGACaAGAAACAtggTCCTGCTAGCAGATTAGCAAGTTTaAGAGCTAaGCTTAAGGTGCCGGGCCCACAT
NTC	NTC.o1	CCGTGATTTCGGTAGCGTAC	TAATGAGTAACGCTCATCGG	AGGCACTTGCTCGTACGACGccAcctTGTTGGCCGTGATTTCGGTAGCGTACgtttcagagcAGTCTTCGTTTTCGGGGAAGACaAGAAACAtggTAATGAGTAACGCTCATCGGGTTTaAGAGCTAaGCTTAAGGTGCCGGGCCCACAT
NTC	NTC.o2	CCGGTTTATAAATTACGTGG	ACCGGACTGCGATATGCCGT	AGGCACTTGCTCGTACGACGccAcctTGTTGGCCGGTTTATAAATTACGTGGgtttcagagcAGTCTTCGTTTTCGGGGAAGACaAGAAACAtggACCGGACTGCGATATGCCGTGTTTaAGAGCTAaGCTTAAGGTGCCGGGCCCACAT
NTC	NTC.o3	GCGCGAGGGCACCGACAAGT	ACGCTCTTGGCAGATAATCG	AGGCACTTGCTCGTACGACGccAcctTGTTGGGCGCGAGGGCACCGACAAGTgtttcagagcAGTCTTCGTTTTCGGGGAAGACaAGAAACAtggACGCTCTTGGCAGATAATCGGTTTaAGAGCTAaGCTTAAGGTGCCGGGCCCACAT
NTC	NTC.o4	GACCTCGCAATTGAGCGCTC	TGAGGTTACCGCCGGCTTTT	AGGCACTTGCTCGTACGACGccAcctTGTTGGGACCTCGCAATTGAGCGCTCgtttcagagcAGTCTTCGTTTTCGGGGAAGACaAGAAACAtggTGAGGTTACCGCCGGCTTTTGTTTaAGAGCTAaGCTTAAGGTGCCGGGCCCACAT
NTC	NTC.o5	GTGCAACGACTGACCCGCGG	ACGCTGTTCGTAACCGCGGG	AGGCACTTGCTCGTACGACGccAcctTGTTGGGTGCAACGACTGACCCGCGGgtttcagagcAGTCTTCGTTTTCGGGGAAGACaAGAAACAtggACGCTGTTCGTAACCGCGGGGTTTaAGAGCTAaGCTTAAGGTGCCGGGCCCACAT
NTC	NTC.o6	ACCGTTGTTTCCGTCGAAAC	CGATTGACGTTGGGCTCTCA	AGGCACTTGCTCGTACGACGccAcctTGTTGGACCGTTGTTTCCGTCGAAACgtttcagagcAGTCTTCGTTTTCGGGGAAGACaAGAAACAtggCGATTGACGTTGGGCTCTCAGTTTaAGAGCTAaGCTTAAGGTGCCGGGCCCACAT
NTC	NTC.o7	GATGCGGACCCACGTTAAGC	CCAGCTAACGTTTTAGTACG	AGGCACTTGCTCGTACGACGccAcctTGTTGGGATGCGGACCCACGTTAAGCgtttcagagcAGTCTTCGTTTTCGGGGAAGACaAGAAACAtggCCAGCTAACGTTTTAGTACGGTTTaAGAGCTAaGCTTAAGGTGCCGGGCCCACAT
NTC	NTC.o8	CCTTGTGGCGTGCCAAACGA	GCGCTCGTTCGAGACGATCT	AGGCACTTGCTCGTACGACGccAcctTGTTGGCCTTGTGGCGTGCCAAACGAgtttcagagcAGTCTTCGTTTTCGGGGAAGACaAGAAACAtggGCGCTCGTTCGAGACGATCTGTTTaAGAGCTAaGCTTAAGGTGCCGGGCCCACAT
NTC	NTC.o9	ACAGAGTCGTGTGCCGAACG	GTTGCGGCGACCTAGATATC	AGGCACTTGCTCGTACGACGccAcctTGTTGGACAGAGTCGTGTGCCGAACGgtttcagagcAGTCTTCGTTTTCGGGGAAGACaAGAAACAtggGTTGCGGCGACCTAGATATCGTTTaAGAGCTAaGCTTAAGGTGCCGGGCCCACAT
NTC	NTC.o10	CGTTACGTTTCTTGCCAGGA	GTGTGCCTCGACAGCGTAAG	AGGCACTTGCTCGTACGACGccAcctTGTTGGCGTTACGTTTCTTGCCAGGAgtttcagagcAGTCTTCGTTTTCGGGGAAGACaAGAAACAtggGTGTGCCTCGACAGCGTAAGGTTTaAGAGCTAaGCTTAAGGTGCCGGGCCCACAT
NTC	NTC.o11	CATCGAGGGTAAACGCCATT	CTGCTTGAACGCCTAGACGG	AGGCACTTGCTCGTACGACGccAcctTGTTGGCATCGAGGGTAAACGCCATTgtttcagagcAGTCTTCGTTTTCGGGGAAGACaAGAAACAtggCTGCTTGAACGCCTAGACGGGTTTaAGAGCTAaGCTTAAGGTGCCGGGCCCACAT
NTC	NTC.o12	GAGCGTCCCGTGATTTAAAG	CGATGTCGAAAGTCGGTCAA	AGGCACTTGCTCGTACGACGccAcctTGTTGGGAGCGTCCCGTGATTTAAAGgtttcagagcAGTCTTCGTTTTCGGGGAAGACaAGAAACAtggCGATGTCGAAAGTCGGTCAAGTTTaAGAGCTAaGCTTAAGGTGCCGGGCCCACAT
NTC	NTC.o13	ATCGCGGCGCGTTAAGGCAG	GGAAACGTTACATTCGACGC	AGGCACTTGCTCGTACGACGccAcctTGTTGGATCGCGGCGCGTTAAGGCAGgtttcagagcAGTCTTCGTTTTCGGGGAAGACaAGAAACAtggGGAAACGTTACATTCGACGCGTTTaAGAGCTAaGCTTAAGGTGCCGGGCCCACAT
NTC	NTC.o14	GTTCCGGATATATACGGTTA	GCCGTTGGAAAACTCCGGCC	AGGCACTTGCTCGTACGACGccAcctTGTTGGGTTCCGGATATATACGGTTAgtttcagagcAGTCTTCGTTTTCGGGGAAGACaAGAAACAtggGCCGTTGGAAAACTCCGGCCGTTTaAGAGCTAaGCTTAAGGTGCCGGGCCCACAT
NTC	NTC.o15	CTTTATACCGCGCGTCGGCA	TCGTGCCGGAATAACCACTA	AGGCACTTGCTCGTACGACGccAcctTGTTGGCTTTATACCGCGCGTCGGCAgtttcagagcAGTCTTCGTTTTCGGGGAAGACaAGAAACAtggTCGTGCCGGAATAACCACTAGTTTaAGAGCTAaGCTTAAGGTGCCGGGCCCACAT
NTC	NTC.o16	GGGGATGGCCTTACGTCGCG	GCAACGGACAGTCATCGAAC	AGGCACTTGCTCGTACGACGccAcctTGTTGGGGGGATGGCCTTACGTCGCGgtttcagagcAGTCTTCGTTTTCGGGGAAGACaAGAAACAtggGCAACGGACAGTCATCGAACGTTTaAGAGCTAaGCTTAAGGTGCCGGGCCCACAT
NTC	NTC.o17	CCCACTTAATAACGCCGCTT	TTGTCGCTAACTCAGAATAG	AGGCACTTGCTCGTACGACGccAcctTGTTGGCCCACTTAATAACGCCGCTTgtttcagagcAGTCTTCGTTTTCGGGGAAGACaAGAAACAtggTTGTCGCTAACTCAGAATAGGTTTaAGAGCTAaGCTTAAGGTGCCGGGCCCACAT
NTC	NTC.o18	CATTGTAGACTCGTACGGAT	ACCAACGCTACGATCCCGGA	AGGCACTTGCTCGTACGACGccAcctTGTTGGCATTGTAGACTCGTACGGATgtttcagagcAGTCTTCGTTTTCGGGGAAGACaAGAAACAtggACCAACGCTACGATCCCGGAGTTTaAGAGCTAaGCTTAAGGTGCCGGGCCCACAT
NTC	NTC.o19	ATCGCTAATTTACGAAGGCG	CGCTACAGTAATCGCAACGA	AGGCACTTGCTCGTACGACGccAcctTGTTGGATCGCTAATTTACGAAGGCGgtttcagagcAGTCTTCGTTTTCGGGGAAGACaAGAAACAtggCGCTACAGTAATCGCAACGAGTTTaAGAGCTAaGCTTAAGGTGCCGGGCCCACAT
NTC	NTC.o20	CCGTTCAATTATGCTGGCGT	AGAAAGGCACGTGCGACGTC	AGGCACTTGCTCGTACGACGccAcctTGTTGGCCGTTCAATTATGCTGGCGTgtttcagagcAGTCTTCGTTTTCGGGGAAGACaAGAAACAtggAGAAAGGCACGTGCGACGTCGTTTaAGAGCTAaGCTTAAGGTGCCGGGCCCACAT
NTC	NTC.o21	TCTTCTAGTGCGAGTTCCGC	CCAACCCGGCATCGTCCGCT	AGGCACTTGCTCGTACGACGccAcctTGTTGGTCTTCTAGTGCGAGTTCCGCgtttcagagcAGTCTTCGTTTTCGGGGAAGACaAGAAACAtggCCAACCCGGCATCGTCCGCTGTTTaAGAGCTAaGCTTAAGGTGCCGGGCCCACAT
NTC	NTC.o22	TACGGACGTCGAATTGAGCA	AGAGGCGGAGCAATACTCGC	AGGCACTTGCTCGTACGACGccAcctTGTTGGTACGGACGTCGAATTGAGCAgtttcagagcAGTCTTCGTTTTCGGGGAAGACaAGAAACAtggAGAGGCGGAGCAATACTCGCGTTTaAGAGCTAaGCTTAAGGTGCCGGGCCCACAT
NTC	NTC.o23	TGTCGCCGATGGTCAGTCGC	CCCTATATGCGAGATCCATA	AGGCACTTGCTCGTACGACGccAcctTGTTGGTGTCGCCGATGGTCAGTCGCgtttcagagcAGTCTTCGTTTTCGGGGAAGACaAGAAACAtggCCCTATATGCGAGATCCATAGTTTaAGAGCTAaGCTTAAGGTGCCGGGCCCACAT
NTC	NTC.o24	ATCGCAGGTCTACGCAGAGT	GCCCGATAGAATTACCCATT	AGGCACTTGCTCGTACGACGccAcctTGTTGGATCGCAGGTCTACGCAGAGTgtttcagagcAGTCTTCGTTTTCGGGGAAGACaAGAAACAtggGCCCGATAGAATTACCCATTGTTTaAGAGCTAaGCTTAAGGTGCCGGGCCCACAT
NTC	NTC.o25	CTCGTGAACCTGTTCGCGCA	ACCGGATGTGGGCGCCTCTC	AGGCACTTGCTCGTACGACGccAcctTGTTGGCTCGTGAACCTGTTCGCGCAgtttcagagcAGTCTTCGTTTTCGGGGAAGACaAGAAACAtggACCGGATGTGGGCGCCTCTCGTTTaAGAGCTAaGCTTAAGGTGCCGGGCCCACAT
NTC	NTC.o26	TCGGCGCAGCCTAATGTATA	GTTACCCCTTTGGCCGGAAG	AGGCACTTGCTCGTACGACGccAcctTGTTGGTCGGCGCAGCCTAATGTATAgtttcagagcAGTCTTCGTTTTCGGGGAAGACaAGAAACAtggGTTACCCCTTTGGCCGGAAGGTTTaAGAGCTAaGCTTAAGGTGCCGGGCCCACAT
NTC	NTC.o27	ACCATAGTTTCAACCTGCGG	TGAGGGCTCAATACTTCCGC	AGGCACTTGCTCGTACGACGccAcctTGTTGGACCATAGTTTCAACCTGCGGgtttcagagcAGTCTTCGTTTTCGGGGAAGACaAGAAACAtggTGAGGGCTCAATACTTCCGCGTTTaAGAGCTAaGCTTAAGGTGCCGGGCCCACAT
NTC	NTC.o28	CGTTGCGAATCCACCCTATT	TTCGGCTCAATGGCGCGAGC	AGGCACTTGCTCGTACGACGccAcctTGTTGGCGTTGCGAATCCACCCTATTgtttcagagcAGTCTTCGTTTTCGGGGAAGACaAGAAACAtggTTCGGCTCAATGGCGCGAGCGTTTaAGAGCTAaGCTTAAGGTGCCGGGCCCACAT
NTC	NTC.o29	TTCATCGCAGATCGATTTCG	TCTACACGCGCGTTCAACCG	AGGCACTTGCTCGTACGACGccAcctTGTTGGTTCATCGCAGATCGATTTCGgtttcagagcAGTCTTCGTTTTCGGGGAAGACaAGAAACAtggTCTACACGCGCGTTCAACCGGTTTaAGAGCTAaGCTTAAGGTGCCGGGCCCACAT
NTC	NTC.o30	AGGCCCCGAGACGCGCCACA	GCGTGAGATTCGTTGCTCGA	AGGCACTTGCTCGTACGACGccAcctTGTTGGAGGCCCCGAGACGCGCCACAgtttcagagcAGTCTTCGTTTTCGGGGAAGACaAGAAACAtggGCGTGAGATTCGTTGCTCGAGTTTaAGAGCTAaGCTTAAGGTGCCGGGCCCACAT
NTC	NTC.o31	AGGTCGTGGACCCGCATGTA	CGCACTTCTAGTAGCTGTCG	AGGCACTTGCTCGTACGACGccAcctTGTTGGAGGTCGTGGACCCGCATGTAgtttcagagcAGTCTTCGTTTTCGGGGAAGACaAGAAACAtggCGCACTTCTAGTAGCTGTCGGTTTaAGAGCTAaGCTTAAGGTGCCGGGCCCACAT
NTC	NTC.o32	CCGACTGCCGAGCTAGGCGT	GTGTGGTATATCCCCGTTTT	AGGCACTTGCTCGTACGACGccAcctTGTTGGCCGACTGCCGAGCTAGGCGTgtttcagagcAGTCTTCGTTTTCGGGGAAGACaAGAAACAtggGTGTGGTATATCCCCGTTTTGTTTaAGAGCTAaGCTTAAGGTGCCGGGCCCACAT
NTC	NTC.o33	GTCGCTCGAACTCACGTAGC	TTAACTGGGGGGACCGGACG	AGGCACTTGCTCGTACGACGccAcctTGTTGGGTCGCTCGAACTCACGTAGCgtttcagagcAGTCTTCGTTTTCGGGGAAGACaAGAAACAtggTTAACTGGGGGGACCGGACGGTTTaAGAGCTAaGCTTAAGGTGCCGGGCCCACAT
NTC	NTC.o34	GTCGGCTCATCGGAAAATAT	GGGCCGGCACTCTGTCGGAC	AGGCACTTGCTCGTACGACGccAcctTGTTGGGTCGGCTCATCGGAAAATATgtttcagagcAGTCTTCGTTTTCGGGGAAGACaAGAAACAtggGGGCCGGCACTCTGTCGGACGTTTaAGAGCTAaGCTTAAGGTGCCGGGCCCACAT
NTC	NTC.o35	CATACTGTTATCGACCCGCA	GATATTTACCGGCGATAAGA	AGGCACTTGCTCGTACGACGccAcctTGTTGGCATACTGTTATCGACCCGCAgtttcagagcAGTCTTCGTTTTCGGGGAAGACaAGAAACAtggGATATTTACCGGCGATAAGAGTTTaAGAGCTAaGCTTAAGGTGCCGGGCCCACAT
NTC	NTC.o36	ACGCAAGCGGAACGCGTCTA	AGTACACTACATCGACTTCG	AGGCACTTGCTCGTACGACGccAcctTGTTGGACGCAAGCGGAACGCGTCTAgtttcagagcAGTCTTCGTTTTCGGGGAAGACaAGAAACAtggAGTACACTACATCGACTTCGGTTTaAGAGCTAaGCTTAAGGTGCCGGGCCCACAT
NTC	NTC.o37	GTTATTGCGCCTTGGCCGTA	TGGTTCGACCAACATGGTTC	AGGCACTTGCTCGTACGACGccAcctTGTTGGGTTATTGCGCCTTGGCCGTAgtttcagagcAGTCTTCGTTTTCGGGGAAGACaAGAAACAtggTGGTTCGACCAACATGGTTCGTTTaAGAGCTAaGCTTAAGGTGCCGGGCCCACAT
NTC	NTC.o38	CTACGAGATTCGGCTAAGCT	GGCTTATAGACGAGACTCGA	AGGCACTTGCTCGTACGACGccAcctTGTTGGCTACGAGATTCGGCTAAGCTgtttcagagcAGTCTTCGTTTTCGGGGAAGACaAGAAACAtggGGCTTATAGACGAGACTCGAGTTTaAGAGCTAaGCTTAAGGTGCCGGGCCCACAT
NTC	NTC.o39	CGCTTCATTGCCCGAACGCT	GAACCACGAGCGAGCGTATA	AGGCACTTGCTCGTACGACGccAcctTGTTGGCGCTTCATTGCCCGAACGCTgtttcagagcAGTCTTCGTTTTCGGGGAAGACaAGAAACAtggGAACCACGAGCGAGCGTATAGTTTaAGAGCTAaGCTTAAGGTGCCGGGCCCACAT
NTC	NTC.o40	GTTTCAGGAACGACGGCGAG	CGCCCCTAGTTGTCCCGCCC	AGGCACTTGCTCGTACGACGccAcctTGTTGGGTTTCAGGAACGACGGCGAGgtttcagagcAGTCTTCGTTTTCGGGGAAGACaAGAAACAtggCGCCCCTAGTTGTCCCGCCCGTTTaAGAGCTAaGCTTAAGGTGCCGGGCCCACAT
