# Supplementary material for: Single-cell CRISPR screens in vivo map T cell fate regulomes in cancer
Source: Nature. 2023 Nov 15;624(7990):154–63. doi: 10.1038/s41586-023-06733-x (PMC10700132; doi:10.1038/s41586-023-06733-x)
Supplement: Supplementary file 3 — This zipped file contains Supplementary Tables 1–13 and a Supplementary Table guide. [file 41586_2023_6733_MOESM3_ESM.zip › Supplementary Table 3.xlsx]

## Sheet: Table S3
Supplementary Table 3. Genes in each co-functional module.
Module 1	Module 2	Module 3	Module 4	Module 5	Module 6	Module 7	Module 8	Module 9
Ar	Btg2	Bach1	Atf6	Aff3	Fhl2	Actn1	Arnt2	Arid5a
Elf1	Ets2	Batf	Bcl9	Bach2	Foxo1	Egr2	Foxb1	Bhlhe40
Erg	Fosl2	Gata3	Egr1	Bcl6	Glis1	Ets1	Hivep3	Creb3l2
Etv6	Foxl1	Hdgfl3	Egr3	Foxp1	Irf1	Fli1	Ikzf2	Cux1
Fos	Id2	Ikzf1	Elf2	Jund	Klf5	Hmgb2	Klf13	Dbx1
Hipk2	Klf4	Klf8	Epas1	Pou2f2	Nfia	Irf7	Klf3	E2f7
Litaf	Lef1	Mxd3	Fosb	Tcf12	Pcbp3	Mef2a	Lrrfip1	Elf4
Maf	Maml2	Ncoa7	Foxn3		Pou2af1	Myb	Mxi1	Esr1
Maff	Nab2	Nfat5	Hivep1		Prkcb	Mzf1	Nfatc2	Hbp1
Nfe2	Npas2	Nfil3	Id3		Rela	Plagl1	Nr1h3	Hivep2
Nfkb1	Nr1h2	Nr2f1	Jdp2		Rfx4	Rere	Rbpj	Irf2bp2
Otx1	Nrf1	Nr4a2	Mafk		Rora	Satb1	Tox	Irf8
Pparg	Pdlim1	Nr4a3	Max		Smad1	Tcf7	Zfp212	Jun
Rfx1	Pou6f1	Prdm1	Mta3		Tcf4	Tgif1		Mafg
Rxra	Rreb1	Rel	Nr4a1		Tox2			Ncor2
Smad3	Tal1	Rfx2	Pbx3		Zfp652			Nfe2l2
Sox5	Tfam	Runx2	Rara					Setbp1
Ssbp3	Tle3	Runx3	Rarg					Sox6
Tcf7l2	Trps1	Srebf2	Rfx3					Sp4
Zfp362	Zeb2	Stat4	Rfx5					Stat3
		Tbx21	Rfx8					Xbp1
		Zfp287	Runx1					Zbtb20
		Zfp60	Sox4					Zfp219
		Zhx2	Sp1					Zfp629
		Zscan12	Sp3
			Srebf1
			St18
			Sub1
			Tsc22d1
			Zbtb38
			Zeb1
			Zfp36l1
			Zscan10
