# Supplementary material for: Single-cell CRISPR screens in vivo map T cell fate regulomes in cancer
Source: Nature. 2023 Nov 15;624(7990):154–63. doi: 10.1038/s41586-023-06733-x (PMC10700132; doi:10.1038/s41586-023-06733-x)
Supplement: Supplementary file 3 — This zipped file contains Supplementary Tables 1–13 and a Supplementary Table guide. [file 41586_2023_6733_MOESM3_ESM.zip › Supplementary Table 4.xlsx]

## Sheet: Table S4
Supplementary Table 4. Genes in each co-regulated gene program.
Program A (Effector function)	Program B (Exhaustion)	Program C (Stemness)	Program D (Proliferation)
Aldoc	1700017B05Rik	1110034G24Rik	Asf1b
Anxa1	2900026A02Rik	1810041H14Rik	Aspm
Apobr	AA467197	2310001H17Rik	Aurkb
Atad3a	AC163354.1	Actn1	Birc5
Atf3	Acoxl	Adk	Brca1
AU020206	Adam8	Aff3	Bub1
Bcat1	Adap1	Ap1ar	Bub1b
Bcl2l1	Camk2n1	Arhgap31	C330027C09Rik
Car5b	Ccr2	Arhgef18	Ccna2
Ccl1	Ccr5	Arl5c	Ccnb1
Ccl3	Ccrl2	Asap1	Ccnb2
Ccl4	Cd38	Btla	Ccne2
Ccl5	Cd86	Ccdc28b	Cdc20
Cd160	Chn2	Cd200	Cdc45
Cdkn1a	Coro2a	Cd9	Cdc6
Cish	Ctla2a	Cdkn1b	Cdca2
Cnih2	Ctla2b	Chd3	Cdca3
Crtam	Cxcr6	Cmah	Cdca5
Csf1	Cysltr2	Dapl1	Cdca7
Dennd5a	Dgkh	Ddx60	Cdca8
Dusp2	Entpd1	Decr1	Cdk1
Dusp5	Fam71b	Dnah8	Cdkn3
F2r	Fcer1g	Emb	Cenpe
Furin	Fgl2	Ephx1	Cenpf
Gadd45b	Filip1	Faah	Cenph
Gch1	Gm156	Fam189b	Cenpk
Gfod1	Gpd2	Fam241a	Cenpm
Grasp	Gzmb	Fam46c	Cenpn
Gzma	Gzmc	Frat2	Cenpp
Gzmk	Havcr2	Gm11579	Cenps
Hilpda	Hip1	Gm16152	Cep55
Ier3	Itih5	Gm20186	Chaf1a
Ifitm1	Klra5	Gm26740	Chek1
Ifitm2	Klre1	Gm2682	Cit
Ifitm3	Lat2	Gm8369	Ckap2
Ifng	Lilrb4a	Gpm6b	Ckap2l
Il12rb2	Mt1	Gucy1a1	Cks1b
Il2ra	Mt2	H2-Oa	Clspn
Ipo4	Mxi1	Id3	Depdc1a
Irf4	Myo10	Ift80	Dhfr
Irf8	Napsa	Iigp1	Dlgap5
Itga1	Nedd4	Ikzf2	Dscc1
Jaml	Padi2	Il6st	E2f8
Kdm6b	Pglyrp2	Itga6	Ect2
Lamc1	Plac8	Izumo1r	Ercc6l
Lgals3	Prf1	Izumo4	Esco2
Lilr4b	Rexo5	Kbtbd11	Espl1
Lmna	Rnf130	Kdm5b	Exo1
Lta	S100a11	Kdm7a	Fbxo5
Map2k3	S100a4	Klf2	Fignl1
Mapkapk3	S100a6	Klhdc1	Foxm1
Mctp2	Serpina3f	Klhl24	Gemin6
Metrnl	Serpinb1a	Ldlrap1	Gen1
Mettl1	Sytl2	Lef1	Gins1
Mir155hg	Tmem163	Marcksl1	Gins2
Myc	Tnfsf10	Myb	Gmnn
Myo6	Wdr95	Nt5e	Hells
Ncald		P2rx4	Hist1h1a
Nek6		Pecam1	Hist1h1b
Nfkbid		Pik3ip1	Hist1h2ab
Nfkbiz		Rab3ip	Hist1h2ae
Nr4a1		Ramp1	Hist1h2ak
Pag1		Rasgef1a	Hist1h2an
Pim1		Rgs10	Hist1h2ap
Pmepa1		Ripor2	Hist1h2bb
Prdm1		S1pr1	Hist1h2bj
Rbpj		Scml4	Hist1h2bm
Rgcc		Sell	Hist1h2bn
Rgs16		Sesn3	Hist1h3b
Rnf149		Slamf6	Hist1h3c
Rora		Slc41a1	Hmmr
Rrp9		Slfn5	Kif11
Runx2		Smpdl3a	Kif14
S100a1		Spry1	Kif20a
Srm		Ssbp2	Kif22
Sult2b1		Ssh2	Kif23
Sytl3		Synpo	Kif2c
Tagap		Tbc1d4	Kif4
Tnfrsf9		Tcf7	Kifc1
Tnfsf14		Tcp11l2	Knl1
Ttc39c		Thap3	Lig1
Utf1		Timp2	Mad2l1
Xcl1		Tnfsf11	Mcm10
Zeb2		Tox	Mcm3
		Trib2	Mcm4
		Trp53inp1	Mcm5
		Txk	Mcm7
		Ubac2	Melk
		Ypel3	Mis18bp1
		Zbtb20	Mki67
		Zc3h12d	Mxd3
			Mybl2
			Ncapg
			Ncapg2
			Ncaph
			Ndc80
			Neil3
			Nek2
			Nuf2
			Nusap1
			Pbk
			Pclaf
			Pimreg
			Plk1
			Pole
			Prc1
			Prim1
			Rad51
			Rad51ap1
			Rad54l
			Rfc4
			Rrm1
			Rrm2
			Sapcd2
			Sgo1
			Sgo2a
			Shcbp1
			Ska1
			Smc2
			Spag5
			Spc24
			Spc25
			Spdl1
			Stmn1
			Tacc3
			Tcf19
			Timeless
			Tk1
			Top2a
			Tpx2
			Trip13
			Ttk
			Tyms
			Ube2c
			Uhrf1
			Ung
			Zwilch
