# Supplementary material for: Single-cell CRISPR screens in vivo map T cell fate regulomes in cancer
Source: Nature. 2023 Nov 15;624(7990):154–63. doi: 10.1038/s41586-023-06733-x (PMC10700132; doi:10.1038/s41586-023-06733-x)
Supplement: Supplementary file 3 — This zipped file contains Supplementary Tables 1–13 and a Supplementary Table guide. [file 41586_2023_6733_MOESM3_ESM.zip › Supplementary Table 5.xlsx]

## Sheet: Table S5
Supplementary Table 5. The regulatory effect of each transcription factor (TF) on other TFs in M2, M3, M5, M6, M7, and M8.
Perturbation	Target genes	log2FC (Perturbation vs. sgNTC)
Mxd3	Actn1	-0.515355
Tal1	Actn1	0.536081
Id2	Actn1	0.588538
Tcf12	Actn1	-0.721051
Bach2	Actn1	-0.568388
Myb	Actn1	0.596126
Nr4a3	Actn1	0.543537
Tbx21	Actn1	-0.745304
Foxo1	Actn1	-0.522892
Rel	Actn1	0.597153
Tcf7	Actn1	-1.00447
Mef2a	Actn1	-0.585814
Prkcb	Actn1	-0.537543
Ikzf1	Actn1	1.66788
Tle3	Aff3	0.827838
Fli1	Aff3	-0.621298
Egr2	Aff3	-0.752841
Id2	Aff3	0.656659
Tcf7	Aff3	-0.983556
Bach2	Aff3	-0.697505
Myb	Aff3	-0.750681
Ets1	Aff3	-1.04173
Klf8	Aff3	0.655217
Nfat5	Aff3	0.561917
Actn1	Aff3	-0.527079
Foxo1	Aff3	-1.52271
Tfam	Aff3	0.728549
Ikzf1	Aff3	0.996166
Tcf7	Bach1	-0.64926
Bach2	Bach1	0.702457
Zfp212	Bach1	0.512187
Ikzf2	Bach1	-1.27449
Tfam	Bach1	0.50797
Klf4	Bach1	-0.550705
Srebf2	Bach1	-1.02097
Bcl6	Bach1	-0.63744
Tle3	Bach1	-0.900605
Gata3	Bach1	0.814713
Ncoa7	Bach1	-0.667776
Foxl1	Bach1	-0.777891
Trps1	Bach1	-0.651191
Rel	Bach1	0.539497
Btg2	Bach1	-0.522559
Foxo1	Bach1	0.682982
Mzf1	Bach1	-0.838436
Runx3	Bach1	0.761354
Foxo1	Bach2	-0.630993
Id2	Batf	0.541236
Jund	Batf	-0.548259
Rbpj	Batf	0.549439
Fosl2	Batf	0.551351
Ikzf1	Batf	0.621644
Foxo1	Batf	-1.06488
Rela	Bcl6	0.646016
Tfam	Bcl6	0.71554
Srebf2	Bcl6	1.168
Irf1	Bcl6	0.576236
Nr1h2	Bcl6	0.649521
Bcl6	Btg2	0.532971
Foxo1	Btg2	0.551409
Bach2	Btg2	0.574394
Tox2	Btg2	0.503519
Jund	Egr2	0.584059
Tcf12	Egr2	0.62761
Foxo1	Egr2	1.05818
Zfp212	Egr2	0.584068
Tox2	Egr2	1.02665
Bcl6	Egr2	0.695184
Stat4	Egr2	0.837561
Runx3	Egr2	1.29196
Prkcb	Egr2	0.59343
Runx2	Egr2	0.891964
Nfil3	Egr2	0.715457
Glis1	Egr2	0.506379
Prdm1	Egr2	0.606648
Nr2f1	Ets2	-0.608977
Ets1	Ets2	0.564514
Nfat5	Ets2	-0.734752
Foxl1	Ets2	-0.559662
Runx2	Ets2	-1.0094
Klf5	Ets2	0.509721
Prdm1	Ets2	-0.63458
Id2	Ets2	-0.54659
Gata3	Ets2	-0.851114
Nr1h2	Fhl2	-0.59886
Fosl2	Fhl2	-0.573651
Ikzf1	Fhl2	0.623432
Nfatc2	Fhl2	-0.531123
Ets1	Fhl2	-1.14894
Hivep3	Fhl2	-0.560423
Foxo1	Fli1	-0.646589
Ikzf1	Fli1	-0.575287
Tbx21	Fli1	-0.52654
Id2	Fli1	-0.631723
Foxo1	Fosl2	0.528125
Ikzf1	Fosl2	-0.518552
Egr2	Foxp1	-0.500267
Foxo1	Gata3	0.787271
Klf13	Gata3	-0.70359
Ets2	Gata3	-0.559297
Irf1	Gata3	-0.608066
Nr1h2	Gata3	-0.638104
Nfia	Hdgfl3	-0.788713
Zfp287	Hdgfl3	-0.524133
Npas2	Hdgfl3	-0.64319
Tfam	Hdgfl3	0.540027
Pou2f2	Hdgfl3	-0.664693
Plagl1	Hdgfl3	-0.525074
Runx3	Hivep3	0.611001
Ikzf1	Hivep3	0.529597
Ets1	Hivep3	-0.924025
Smad1	Hivep3	-0.619721
Klf4	Hivep3	-0.574041
Fosl2	Hivep3	-0.532588
Tox2	Hivep3	0.545421
Runx3	Hmgb2	-0.57133
Foxo1	Hmgb2	-0.754476
Tbx21	Id2	-0.529123
Bach2	Id2	0.728481
Fli1	Id2	1.18394
Fosl2	Id2	-0.51406
Batf	Id2	-0.619751
Ikzf1	Id2	-0.829564
Foxo1	Id2	1.33845
Satb1	Id2	0.511222
Tcf7	Id2	0.606854
Egr2	Id2	0.536001
Ets1	Ikzf2	0.884949
Tbx21	Ikzf2	-0.511175
Runx3	Ikzf2	-1.03432
Jund	Ikzf2	-0.522046
Nrf1	Ikzf2	0.607377
Satb1	Ikzf2	-0.574053
Tle3	Ikzf2	0.529586
Bach2	Ikzf2	-0.996535
Pou2f2	Ikzf2	-0.508356
Myb	Ikzf2	-0.811543
Rbpj	Ikzf2	0.522836
Ikzf1	Ikzf2	0.639151
Myb	Irf7	-0.638271
Tbx21	Irf7	0.592534
Srebf2	Irf7	0.525205
Stat4	Irf7	0.562866
Foxo1	Jund	0.543323
Ikzf1	Klf3	2.12602
Runx3	Klf3	1.33455
Zhx2	Klf3	1.24632
Tfam	Klf3	1.19869
Srebf2	Klf3	1.30746
Rbpj	Klf4	-0.746538
Mxd3	Klf4	-0.601964
Ets2	Klf4	-0.623908
Ikzf2	Klf4	-0.59704
Fosl2	Klf4	-0.759127
Egr2	Klf4	-0.764282
Rfx2	Klf4	-0.693725
Btg2	Klf4	0.6373
Runx3	Klf4	0.840063
Pcbp3	Klf4	-0.610981
Tfam	Klf4	-0.722674
Rel	Klf4	0.653587
Myb	Lef1	-0.722244
Gata3	Lef1	0.629613
Nr4a3	Lef1	0.702993
Bach2	Lef1	-0.713115
Egr2	Lef1	-0.549476
Id2	Lef1	0.587252
Tox	Lef1	-0.500584
Tcf7	Lef1	-0.581305
Bach1	Lef1	0.562983
Satb1	Lef1	-0.551434
Tle3	Lef1	0.675364
Tcf7	Maml2	-0.509345
Arnt2	Maml2	-0.502355
Irf1	Maml2	-0.654268
Ncoa7	Maml2	-0.562834
Ikzf2	Maml2	-0.804272
Zfp212	Maml2	-0.807682
Stat4	Maml2	-0.568821
Pdlim1	Maml2	-0.505417
Rel	Maml2	-0.575645
Bach2	Maml2	0.812273
Srebf2	Maml2	0.618825
Foxb1	Maml2	-0.503836
Tox	Maml2	-0.589135
Fosl2	Maml2	-0.715219
Zfp60	Maml2	-0.830703
Ncoa7	Mef2a	-0.508004
Foxo1	Mef2a	0.626915
Rfx4	Mxd3	-1.07094
Ikzf2	Mxd3	0.684209
Tcf4	Mxd3	-0.673815
Tcf7	Mxd3	-0.696633
Ncoa7	Mxd3	-0.582257
Tfam	Mxd3	-0.599148
Pcbp3	Mxd3	-0.518303
Nr2f1	Mxd3	-1.17146
Rbpj	Mxd3	0.642177
Pou2f2	Mxd3	-0.573528
Nfatc2	Mxd3	0.516676
Nfia	Mxd3	-1.0226
Mef2a	Mxd3	-0.569692
Nfat5	Mxd3	-0.714818
Tox	Mxd3	0.64084
Zfp652	Mxd3	-0.515635
Stat4	Mxd3	-0.551854
Aff3	Mxd3	-0.712702
Foxp1	Mxd3	-0.547274
Irf1	Mxd3	-0.800849
Smad1	Mxd3	-0.786895
Plagl1	Mxd3	0.639703
Klf13	Mxd3	0.602309
Fosl2	Mxi1	-1.04123
Rbpj	Mxi1	-0.557017
Fli1	Mxi1	1.14481
Stat4	Mxi1	-0.531833
Tcf7	Mxi1	0.784951
Nrf1	Mxi1	-0.669671
Ikzf1	Mxi1	-0.749906
Foxo1	Mxi1	-0.592928
Fli1	Myb	-0.67388
Ikzf1	Myb	1.02169
Bach2	Myb	-1.05922
Foxp1	Myb	-0.650666
Rel	Myb	0.739
Satb1	Myb	-0.835684
Tcf7	Myb	-1.43769
Id2	Myb	0.787345
Egr2	Myb	-0.770549
Aff3	Myb	-0.830287
Nr2f1	Nab2	-0.502729
Srebf2	Nab2	0.518566
Foxo1	Nab2	0.643511
Nrf1	Ncoa7	-0.528902
Batf	Ncoa7	-0.729156
Bach1	Ncoa7	0.510041
Tbx21	Ncoa7	0.57342
Runx3	Nfat5	0.607243
Ikzf1	Nfat5	0.694189
Runx3	Nfatc2	0.863897
Id2	Nfatc2	-0.515279
Batf	Nfatc2	0.544655
Zhx2	Nfatc2	-0.663093
Mef2a	Nfatc2	0.520846
Runx2	Nfatc2	0.631256
Tle3	Nfatc2	-0.834709
Lrrfip1	Nfatc2	0.509475
Foxo1	Nfatc2	1.34563
Trps1	Nfatc2	-0.546182
Srebf2	Nfil3	-0.703813
Fli1	Nfil3	0.867457
Ikzf1	Nfil3	0.576556
Tfam	Nfil3	-0.504187
Klf4	Nr1h2	0.577713
Ets1	Nr1h2	-0.715439
Tfam	Nr4a2	-0.555386
Tbx21	Nr4a3	-0.779192
Foxo1	Nr4a3	0.618546
Ikzf1	Nr4a3	-0.650265
Nfatc2	Nr4a3	-0.514293
Zfp212	Nrf1	0.5578
Irf1	Nrf1	0.505713
Irf7	Pdlim1	-0.509095
Batf	Pdlim1	0.52781
Tfam	Pdlim1	0.739039
Ikzf1	Pdlim1	0.722155
Irf1	Pdlim1	-0.582296
Rere	Pdlim1	-0.523772
Tcf7	Pdlim1	-0.839909
Foxo1	Pdlim1	-0.655267
Npas2	Pou2af1	0.662025
Nr2f1	Pou2af1	0.547045
Klf13	Pou2af1	1.05023
Batf	Pou2af1	0.572701
Rela	Pou2af1	0.611666
Hivep3	Pou2af1	0.530853
Id2	Pou2af1	1.1718
Tbx21	Pou2af1	0.61252
Rel	Pou2af1	0.73144
Foxp1	Pou2af1	0.825778
Gata3	Pou2af1	0.523627
Nfat5	Pou2af1	0.743892
Mxd3	Pou2af1	0.753061
Tbx21	Pou2f2	0.695561
Fosl2	Pou2f2	-0.69756
Ikzf1	Pou2f2	1.13597
Ikzf2	Pou2f2	-0.513285
Rere	Pou2f2	-0.539775
Runx3	Pou2f2	0.906583
Ets1	Pou2f2	-0.725513
Nfatc2	Pou2f2	-0.563151
Rel	Pou6f1	1.78789
Bcl6	Prdm1	0.828957
Rreb1	Prdm1	-0.965269
Klf8	Prdm1	-0.508135
Tcf7	Prdm1	1.02983
Ikzf2	Prdm1	0.50618
Klf4	Prdm1	-0.995515
Rere	Prdm1	0.789184
Lef1	Prdm1	-0.937088
Zscan12	Prdm1	-0.518889
Nr4a3	Prdm1	-0.682012
Pcbp3	Prdm1	0.588734
Ikzf1	Prdm1	-0.590738
Bach2	Prdm1	0.535544
Foxb1	Prdm1	-0.539194
Nfatc2	Prdm1	-0.609457
Tox2	Prdm1	1.06904
Egr2	Prdm1	0.907998
Mzf1	Prdm1	0.515328
Irf7	Prdm1	0.74116
Satb1	Prdm1	0.739827
Mxd3	Prdm1	0.532406
Myb	Prdm1	0.6853
Plagl1	Prdm1	0.7201
Nrf1	Prdm1	-0.506544
Smad1	Prdm1	0.593483
Tbx21	Prdm1	-1.51818
Rel	Prdm1	-0.655392
Nfil3	Prdm1	-0.551826
Fli1	Prdm1	1.11608
Jund	Prkcb	-0.619352
Tfam	Prkcb	-1.04299
Nfat5	Prkcb	0.580884
Srebf2	Prkcb	0.587707
Ets1	Prkcb	-1.26042
Zeb2	Prkcb	0.590483
Myb	Prkcb	0.577372
Fosl2	Prkcb	0.512932
Tfam	Rbpj	-0.568025
Id2	Rbpj	-1.05021
Tox2	Rbpj	0.62407
Ikzf1	Rbpj	-0.860506
Tle3	Rbpj	-0.642943
Tcf7	Rbpj	0.766839
Bach2	Rbpj	0.592397
Foxo1	Rbpj	0.799461
Egr2	Rel	-0.620824
Fli1	Rel	-0.532778
Ikzf1	Rel	-0.510212
Tox2	Rel	0.537196
Foxo1	Rela	0.558087
Runx3	Rela	0.552286
Irf1	Rela	0.555549
Tbx21	Rere	-0.73843
Tfam	Rere	1.25507
Id2	Rere	0.635125
Irf7	Rere	-0.617008
Ikzf1	Rere	0.581877
Ncoa7	Rere	0.832194
Bach1	Rere	0.734397
Foxo1	Rere	0.608485
Ikzf2	Rere	0.597551
Rel	Rere	0.614634
Nrf1	Rere	0.718535
Ets2	Rere	0.521837
Runx3	Rere	1.0019
Rfx4	Rere	0.547802
Glis1	Rere	0.718875
Gata3	Rere	-0.534219
Nr4a3	Rere	0.58043
Nr2f1	Rere	0.614137
Tle3	Rere	0.546878
Rfx2	Rora	-0.526018
Nfat5	Rora	-0.516623
Pou2f2	Rora	0.628485
Tbx21	Rora	0.705377
Stat4	Rora	-0.5983
Smad1	Rora	-1.00671
Irf7	Rora	0.823466
Ncoa7	Rora	-0.989209
Foxo1	Rora	1.51165
Tox	Rora	-0.708468
Maml2	Rora	-0.616139
Hmgb2	Rora	-0.513065
Rbpj	Rora	-0.75133
Ets1	Rora	-0.532679
Actn1	Rora	-0.780857
Srebf2	Rora	0.795192
Nr1h3	Rora	-0.682358
Id2	Rora	-1.17848
Ets2	Rora	-0.778891
Zfp212	Rora	-1.06593
Rel	Rora	-1.18545
Plagl1	Rora	-0.742564
Tcf4	Rora	-0.876684
Zfp60	Rora	0.856065
Tle3	Rora	-0.530355
Foxp1	Rora	0.721895
Irf1	Rora	-1.0376
Fosl2	Rora	-0.726056
Bach2	Rora	0.929961
Rfx4	Rora	-0.803091
Nab2	Rora	-0.55992
Tox2	Rora	0.575949
Foxb1	Rora	-0.709321
Actn1	Rreb1	-0.515341
Ikzf2	Rreb1	-0.672213
Ikzf1	Rreb1	0.540451
Egr2	Rreb1	-0.70141
Mxi1	Rreb1	-0.590138
Maml2	Rreb1	-0.627346
Zhx2	Rreb1	-0.623286
Mzf1	Rreb1	-0.532148
Myb	Rreb1	-0.729603
Trps1	Rreb1	-0.542383
Klf5	Rreb1	-0.767149
Satb1	Rreb1	-0.682304
Foxp1	Rreb1	0.779348
Srebf2	Rreb1	-1.22563
Rel	Rreb1	0.575504
Fosl2	Rreb1	-0.927417
Aff3	Rreb1	-1.04902
Tal1	Rreb1	-0.510786
Zscan12	Rreb1	-0.894242
Glis1	Rreb1	-0.520328
Irf1	Rreb1	-0.677502
Zfp60	Rreb1	0.507884
Irf7	Rreb1	-0.699608
Tox2	Rreb1	0.640488
Runx2	Rreb1	-0.61901
Nr1h2	Rreb1	-0.838692
Nr4a3	Rreb1	-0.8396
Pou2f2	Rreb1	-0.802373
Tox2	Runx2	0.621145
Fhl2	Runx2	0.541926
Ikzf1	Runx2	-0.603396
Tal1	Runx2	-0.534996
Bach2	Runx2	0.767054
Tbx21	Runx2	-0.569776
Egr2	Satb1	-0.649141
Ikzf1	Satb1	-1.51422
Irf1	Smad1	0.7095
Stat4	Smad1	0.972384
Rreb1	Smad1	0.561954
Myb	Smad1	0.541071
Btg2	Smad1	1.01058
Ets1	Stat4	-0.518758
Foxo1	Tbx21	0.501337
Rel	Tbx21	-0.649842
Fli1	Tbx21	0.560182
Tle3	Tcf12	0.505298
Rbpj	Tcf4	1.22602
Ikzf1	Tcf4	3.11207
Tfam	Tcf4	1.27099
Ets1	Tcf7	-0.561682
Bach2	Tcf7	-1.08555
Foxp1	Tcf7	-0.543633
Tcf12	Tcf7	-0.575713
Runx3	Tcf7	0.544116
Stat4	Tcf7	0.609829
Tal1	Tcf7	0.543217
Ikzf1	Tcf7	1.30078
Egr2	Tcf7	-0.614862
Nfat5	Tcf7	0.508292
Fli1	Tcf7	-0.676999
Hmgb2	Tcf7	-0.716006
Myb	Tcf7	-0.629984
Id2	Tcf7	0.644829
Batf	Tcf7	0.570038
Foxo1	Tcf7	-1.08118
Nfat5	Tfam	-0.619297
Foxo1	Tgif1	0.523011
Ets1	Tle3	-0.773085
Foxo1	Tle3	-0.885228
Tcf7	Tle3	-0.616273
Rel	Tle3	0.552123
Id2	Tox	0.645859
Rel	Tox	0.50333
Foxo1	Tox	-0.604852
Ets1	Tox	-0.834242
Foxp1	Tox	-0.907605
Bach2	Tox	-1.02621
Pou2f2	Tox	-0.504499
Rbpj	Tox	0.522721
Fli1	Trps1	0.600101
Bach2	Zeb2	0.833155
Runx3	Zeb2	0.965318
Tox2	Zeb2	0.90241
Fli1	Zeb2	0.586187
Bcl6	Zeb2	0.634837
Nfatc2	Zeb2	-0.884431
Rel	Zeb2	-0.52568
Ikzf1	Zeb2	-1.47222
Foxo1	Zeb2	1.355
Tal1	Zeb2	-0.530395
Nrf1	Zeb2	-0.647338
Stat4	Zeb2	-0.524671
Foxo1	Zfp212	0.901941
Tfam	Zfp212	-0.538077
Smad1	Zfp212	0.63436
Mxi1	Zfp212	-0.507811
Klf8	Zfp212	0.611854
Batf	Zfp212	-0.61713
Ets1	Zfp212	-0.715777
Prdm1	Zfp287	0.930316
Mxd3	Zfp652	-0.878643
Pou2f2	Zfp652	-0.659638
Nrf1	Zfp652	-1.0297
Prkcb	Zfp652	0.621944
Pcbp3	Zfp652	-0.560817
Ikzf1	Zfp652	-0.592715
Tfam	Zfp652	0.720017
Tcf7	Zfp652	0.84779
Srebf2	Zfp652	-0.753725
Ets2	Zfp652	-0.744479
Rfx4	Zfp652	-0.59336
Batf	Zhx2	0.78221
Irf1	Zhx2	0.943518
