# Supplementary material for: Single-cell CRISPR screens in vivo map T cell fate regulomes in cancer
Source: Nature. 2023 Nov 15;624(7990):154–63. doi: 10.1038/s41586-023-06733-x (PMC10700132; doi:10.1038/s41586-023-06733-x)
Supplement: Supplementary file 3 — This zipped file contains Supplementary Tables 1–13 and a Supplementary Table guide. [file 41586_2023_6733_MOESM3_ESM.zip › Supplementary Table 6.xlsx]

## Sheet: Table S6
Supplementary Table 6. Tpex and Tex cell state-specific regulators identified in scCRISPR screening.
Perturbation	Tpex1 vs. others	Tpex2 vs. others	Tex1 vs. others	Tex2 vs. others
Ets1	-1.32178	-0.852695	1.5427	0.361833
Egr2	-1.30964	-1.02496	1.42982	0.413803
Tcf7	-3.01564	-0.469367	1.41146	1.34043
Ikzf2	-0.755364	-0.486514	1.2037	-0.118432
Bach2	-1.19729	0.118107	0.852282	0.587046
Mef2a	-0.4225	-0.0846739	0.747112	-0.20041
Bcl6	-0.412447	0.322789	0.736966	-0.675257
Bhlhe40	-0.423671	0.0609737	0.722972	-0.315887
Myb	-1.05709	-0.070642	0.658898	0.804885
Aff3	-0.681693	-0.366137	0.657038	0.513836
Rbpj	-0.201966	-0.0161942	0.648284	-0.542802
Satb1	-0.562524	-1.02979	0.642996	0.616929
Tcf12	-0.804578	-0.0111761	0.638857	0.398359
Rere	-0.414782	-0.3202	0.622617	0.13564
Tox	-0.580352	0.628475	0.552212	-0.36504
Nfia	-0.206534	-0.0852358	0.542705	-0.186604
Irf7	-0.429872	-0.509234	0.510001	0.443887
Zfp629	-0.388892	0.670648	0.507741	-0.615447
Id3	-0.278317	0.066268	0.50347	0.0366295
Plagl1	-0.623721	-0.331068	0.486461	0.567876
Cux1	-0.333039	0.137429	0.477579	-0.138241
Zfp212	-0.0949255	-0.0750879	0.461091	-0.291175
Mzf1	-0.573316	0.307276	0.456975	0.102473
Elf4	-0.333691	0.0118202	0.440258	0.0464773
Mxi1	-0.307696	0.388859	0.386818	-0.282023
Rxra	0.217244	-0.308976	0.386586	-0.605599
Fli1	-1.00958	-1.01619	0.377466	1.35541
Lrrfip1	-0.430154	0.179726	0.374934	0.178102
Hivep2	0.0116462	0.0403894	0.359338	-0.471057
Litaf	-0.0241414	-0.322003	0.335866	-0.0625135
Ar	-0.25539	0.301982	0.323588	-0.0748788
Dbx1	-0.177388	0.236925	0.291166	-0.20041
Smad1	-0.177388	-0.088344	0.280519	0.191908
Foxb1	-0.0115095	-0.369831	0.276569	0.0304443
Npas2	0.0698794	0.0162273	0.261622	-0.417717
Otx1	-0.077852	-0.238587	0.259457	0.173049
Hdgfl3	0.17311	-0.177186	0.258251	-0.420535
Glis1	0.19503	-0.14395	0.246312	-0.430529
Hbp1	-0.449061	-0.238587	0.242256	0.606945
Hivep1	-0.0673341	-0.297965	0.226071	0.179084
Egr1	-0.0518568	0.089299	0.213487	-0.160609
Hivep3	-0.090676	0.00980104	0.211732	-0.0335124
Mafg	-0.0411833	-0.0161942	0.209372	-0.0811107
Foxo1	0.14454	-0.0941967	0.198057	0.426373
Nfatc2	-0.388494	0.342492	0.195859	0.125076
Arnt2	-0.239754	0.456068	0.194951	-0.204445
Hmgb2	-0.874461	0.165046	0.189286	0.909872
Fosb	-0.16616	-0.876017	0.185673	0.695482
Elf2	0.0290632	0.063533	0.182044	-0.259303
Ncoa7	0.6217	-0.724013	0.167294	-0.677508
Tgif1	-0.220456	-0.0587188	0.162433	0.255473
Rfx1	-0.177388	0.1968	0.153663	0.104445
Atf6	-0.0457908	-0.0941967	0.150467	0.0841045
Zfp219	-0.0518568	-0.0459415	0.127667	0.127777
Hipk2	-0.0212685	0.218271	0.121241	-0.216898
Sox6	-0.365654	0.45726	0.117137	0.142998
Sp1	-0.228462	-0.679159	0.098521	0.716823
Epas1	-0.0742942	-0.274506	0.0965187	0.330614
Mafk	0.112119	-0.183304	0.0928374	-0.0265158
Pou2f2	-0.186786	0.596783	0.0876327	-0.241052
Fhl2	0.366352	0.066268	0.0825795	-0.762289
Pou2af1	-0.0550521	-0.0686616	0.0770413	0.145215
E2f7	-0.273357	0.686824	0.0746743	-0.216177
Maml2	0.175401	-0.0659472	0.0699519	-0.194151
Ssbp3	-0.0540053	0.0856854	0.0676601	0.0641522
Jund	-0.298694	-0.173735	0.066351	0.568213
Elf1	-0.115103	0.0695357	0.0612986	0.16043
Sp4	0.0135551	0.10629	0.0554822	-0.11769
Prkcb	0.0142324	-0.653624	0.0405154	0.467015
Etv6	0.0364807	-0.357231	0.0281317	0.27437
Xbp1	-0.242976	0.25466	0.0194145	0.224329
Foxl1	0.425062	-0.208839	0.0164499	-0.508532
Max	0.264617	-0.97039	0.00902287	0.347559
Fosl2	0.441522	0.226376	0.00541161	-0.886095
Klf3	-0.282085	0.812437	0.00428495	-0.262268
NTC	-0.024255	0.00780723	0.00323677	0.0341683
Tsc22d1	-0.0586015	0.224239	0.00304071	-0.0203959
Mxd3	0.508858	0.153731	-0.00581564	-1.03516
Zfp652	0.0152574	-0.109304	-0.0243357	0.163893
Klf4	-0.0329978	-0.289213	-0.030762	0.467542
Klf5	0.388716	-0.431232	-0.0354334	-0.164236
Zfp36l1	-0.0230595	0.601935	-0.0440181	-0.13002
Mta3	-0.00746267	-0.385428	-0.0498708	0.43702
Zbtb20	-0.14764	0.31723	-0.0524868	0.176957
Tcf4	-0.177388	-0.653624	-0.0600955	0.810818
Esr1	-0.270497	0.568768	-0.0620661	0.121518
Rfx8	0.0356061	0.312429	-0.0722702	-0.13002
Rfx2	0.292098	0.176451	-0.0897048	-0.487833
Foxn3	-0.384317	0.636787	-0.0899241	0.211537
Zfp362	0.349472	-0.29473	-0.0905128	-0.118432
Fos	-0.329391	0.596783	-0.0947251	0.219922
Runx1	0.380608	-0.047903	-0.100602	-0.315887
Pdlim1	0.163649	-0.0434156	-0.106354	-0.0281407
Maff	0.430658	0.176451	-0.113887	-0.682561
Klf13	-0.21861	1.3405	-0.123871	-1.07658
Irf8	-0.143835	0.530633	-0.123871	0.0219828
Rreb1	0.343444	-0.0634999	-0.148295	-0.248665
Rfx4	0.14454	-0.441801	-0.152441	0.37248
Bcl9	-0.103387	0.00108382	-0.156293	0.422521
Rara	0.60022	-0.497321	-0.157424	-0.20041
Nfe2	0.263984	0.456559	-0.158637	-0.661544
Tox2	0.156036	0.489041	-0.1622	-0.490521
Srebf1	0.148488	-0.530767	-0.180455	0.459604
Creb3l2	-0.0337968	0.322789	-0.185993	0.0764305
Tcf7l2	0.170536	0.462974	-0.201874	-0.338607
Nr1h3	-0.216916	0.462974	-0.201874	0.307385
Nr4a1	-0.0384896	-0.269175	-0.205665	0.571321
Irf1	-0.564411	-0.0161942	-0.206334	1.13532
Arid5a	0.0596515	0.381141	-0.212876	0.191908
Srebf2	0.770145	-0.0426664	-0.223407	-0.833627
Rfx5	0.366933	0.411227	-0.227125	-0.686414
Pparg	0.038341	0.398843	-0.228208	0.191908
Ncor2	-0.0619105	0.509875	-0.231931	0.0572582
Pbx3	0.0665379	0.163784	-0.232735	0.13827
Egr3	0.122598	-0.114496	-0.232993	0.256448
Erg	-0.12294	0.453291	-0.247503	0.181639
Smad3	0.303739	0.0784427	-0.2482	-0.142511
Nab2	0.631471	-0.532318	-0.251092	-0.331654
Irf2bp2	0.0711472	0.732267	-0.261375	-0.501114
Nr4a2	0.540841	0.192901	-0.285026	-0.80186
Stat3	0.0167849	0.670648	-0.285026	-0.163573
Btg2	0.626215	-0.0161942	-0.297638	-0.601641
Sp3	-0.25539	0.10245	-0.301176	0.728507
Sox5	0.306881	0.325912	-0.304444	-0.363908
Batf	0.648583	0.386565	-0.312905	-1.02311
Nrf1	0.287281	0.453291	-0.312905	-0.13002
Nfe2l2	-0.0457908	0.460965	-0.317643	0.144602
Sub1	0.0273028	-0.160584	-0.325505	0.539831
Rora	-0.100572	0.081781	-0.329681	0.517308
Trps1	0.353636	0.214236	-0.336865	-0.315887
Zeb1	0.368046	-0.668271	-0.337996	0.472016
St18	-0.213914	0.60941	-0.346264	0.298823
Setbp1	-0.3783	0.475659	-0.364186	0.631193
Jdp2	0.192836	-0.155597	-0.386906	0.341803
Rfx3	-0.08181	-0.199416	-0.386906	0.771576
Rela	-0.0353687	0.235345	-0.398878	0.409006
Gata3	0.336022	0.31723	-0.401856	-0.23259
Zhx2	0.550533	0.363654	-0.404828	-0.698863
Maf	0.602222	0.126931	-0.415103	-0.624009
Zbtb38	0.0190095	-0.225648	-0.415475	0.681713
Tfam	-0.0212685	0.0382536	-0.416653	0.700055
Foxp1	-1.08428	1.31243	-0.416653	0.819939
Pou6f1	-0.0425909	0.424933	-0.419327	0.265908
Actn1	-0.221782	0.299308	-0.420329	0.618722
Zscan10	0.407575	-0.70425	-0.42955	0.420532
Rarg	0.385549	0.00934092	-0.47097	0.0354033
Sox4	0.261354	-0.0592629	-0.480015	0.270518
Bach1	0.5473	-0.186119	-0.521555	-0.021086
Nr1h2	0.352433	0.364896	-0.528925	-0.20863
Pcbp3	0.627356	-0.0459415	-0.561993	-0.287562
Klf8	0.652687	0.0308033	-0.566815	-0.412164
Nfil3	0.778413	0.153731	-0.570128	-0.783845
Lef1	0.343444	0.128196	-0.596359	0.124163
Zeb2	0.440365	0.104487	-0.66984	0.0219828
Prdm1	0.907146	-0.286283	-0.733709	-0.393055
Nfkb1	0.364506	0.648203	-0.734829	-0.156016
Ikzf1	1.21402	-0.217563	-0.742386	-1.39305
Runx3	1.32011	-0.0161942	-0.744458	-1.29995
Tle3	0.878881	0.29575	-0.758875	-0.903249
Ets2	0.45001	-0.14395	-0.760364	0.308422
Zfp287	0.244076	0.373752	-0.775176	0.259022
Tal1	0.429601	0.689623	-0.775948	-0.458346
Jun	-0.310025	0.26134	-0.782834	1.04381
Zfp60	0.650846	0.26296	-0.791296	-0.315887
Nr2f1	0.507111	0.216783	-0.831691	0.0143696
Rel	1.0911	-0.200619	-0.876291	-0.577479
Zscan12	0.436144	0.314347	-0.963553	0.0822833
Nr4a3	0.951581	0.159045	-1.00879	-0.753457
Nfat5	1.26172	-0.668271	-1.04226	-0.302857
Runx2	0.848147	0.471158	-1.04987	-0.771566
Tbx21	1.03207	0.218271	-1.5833	-0.158589
Stat4	0.898561	-0.113056	-1.72676	0.310552
Id2	1.11019	1.06869	-2.18277	-1.60395
