# Supplementary material for: Single-cell CRISPR screens in vivo map T cell fate regulomes in cancer
Source: Nature. 2023 Nov 15;624(7990):154–63. doi: 10.1038/s41586-023-06733-x (PMC10700132; doi:10.1038/s41586-023-06733-x)
Supplement: Supplementary file 3 — This zipped file contains Supplementary Tables 1–13 and a Supplementary Table guide. [file 41586_2023_6733_MOESM3_ESM.zip › Supplementary Table 7.xlsx]

## Sheet: Table S7
Supplementary Table 7. The sgRNA deletion efficiency of in vivo OT-I cells.
Target gene	Total indels
sgIkzf1	0.859
sgEts1	0.888
sgRbpj	0.915
