# Supplementary material for: Single-cell CRISPR screens in vivo map T cell fate regulomes in cancer
Source: Nature. 2023 Nov 15;624(7990):154–63. doi: 10.1038/s41586-023-06733-x (PMC10700132; doi:10.1038/s41586-023-06733-x)
Supplement: Supplementary file 3 — This zipped file contains Supplementary Tables 1–13 and a Supplementary Table guide. [file 41586_2023_6733_MOESM3_ESM.zip › Supplementary Table 8.xlsx]

## Sheet: Table S8
Supplementary Table 8. Positive and negative regulators between Tpex and Tex cell states identified in scCRISPR screening.
Perturbation	Tpex1 versus Tpex2	Tex1 versus Tpex2	Tex1 versus Tex2
Egr2	0.0328797	1.84166	0.596388
Ets1	-0.13478	1.74224	0.695711
Satb1	0.572546	1.37556	-0.0288711
Tcf7	-1.92328	1.3272	-0.0729637
Ikzf2	-0.0517906	1.22766	0.899851
Fli1	0.249076	1.18186	-0.724488
Klf2	0.540125	0.96463	-0.134364
Fosb	0.680987	0.915721	-0.405666
Max	1.00961	0.871521	-0.271868
Irf7	0.18546	0.812627	0.013193
Aff3	-0.108227	0.784058	0.0582809
Ncoa7	0.9607	0.763718	0.701249
Rere	0.0273119	0.720705	0.332204
Sp1	0.464176	0.67245	-0.485439
Plagl1	-0.100015	0.638297	-0.0974989
Prkcb	0.583846	0.606176	-0.340815
Mef2a	-0.183035	0.596898	0.690549
Rxra	0.388122	0.549593	0.795246
Tcf4	0.471953	0.530227	-0.673104
Myb	-0.631936	0.527225	-0.156732
Litaf	0.26595	0.525345	0.297068
Foxb1	0.315418	0.525345	0.178423
Bach2	-0.897281	0.490699	0.12867
Rbpj	-0.104723	0.473421	0.918747
Tcf12	-0.502104	0.462881	0.135068
Nfia	-0.0481056	0.46213	0.543708
Bhlhe40	-0.308566	0.456483	0.772526
Hivep1	0.219828	0.425604	0.021755
Zfp212	0.00960991	0.39759	0.576129
Otx1	0.161613	0.39759	0.0506677
Hbp1	-0.0663389	0.385206	-0.298751
Klf5	0.585112	0.349655	0.109305
Hdgfl3	0.249076	0.343142	0.543708
Etv6	0.331538	0.332001	-0.199953
Srebf1	0.54803	0.3272	-0.503598
Zeb1	0.787217	0.3272	-0.636865
Rara	0.746576	0.315128	0.046208
Epas1	0.195166	0.310127	-0.193258
Elf4	-0.209703	0.308585	0.280673
Glis1	0.232002	0.305667	0.543708
Id3	-0.221716	0.305667	0.332204
Mta3	0.331538	0.298054	-0.385903
Zscan10	0.839685	0.286558	-0.670417
Smad1	-0.0278648	0.282112	0.0506677
Nab2	0.792379	0.273468	0.0842761
Rfx4	0.466468	0.269485	-0.414472
Bcl6	-0.520905	0.246043	1.0926
Hivep2	-0.0278648	0.227665	0.659185
Cux1	-0.315966	0.227665	0.458819
Mafk	0.221114	0.227665	0.0911955
Foxo1	0.161613	0.227665	-0.193258
Klf4	0.232002	0.227665	-0.394892
Jund	-0.0278648	0.19965	-0.398577
Foxl1	0.407369	0.192899	0.441828
Atf6	0.0546978	0.192899	0.0432787
Zfp362	0.444547	0.187023	0.0291345
Npas2	0.0255515	0.178755	0.543708
Tgif1	-0.0793951	0.171081	-0.0854546
Mafg	-0.00975542	0.168771	0.22178
Hivep3	-0.0607794	0.14823	0.184165
Zfp219	0.00960991	0.134555	-0.00883334
Lrrfip1	-0.413081	0.120749	0.12867
Pou2af1	0.0273119	0.116633	-0.0603636
Maml2	0.154	0.10902	0.213559
Egr1	-0.105867	0.0818138	0.290942
Elf2	-0.0376958	0.0808233	0.351063
Zfp652	0.102719	0.0756616	-0.151438
Nr4a1	0.211244	0.0756616	-0.608295
Mzf1	-0.612827	0.0715455	0.246726
Dbx1	-0.304051	0.0135399	0.380209
Fhl2	0.140854	0.00527224	0.713633
Hmgb2	-0.700883	0.000254168	-0.558172
NTC	-0.0205577	-0.00423984	-0.0255344
Elf1	-0.126045	-0.0133434	-0.0843235
Ar	-0.405428	-0.0174478	0.298595
Ssbp3	-0.104047	-0.0223136	-0.00172645
Runx1	0.245677	-0.0353697	0.187564
Pdlim1	0.128254	-0.0436374	-0.0577429
Mxi1	-0.509263	-0.0444149	0.516741
Sp4	-0.0827541	-0.048853	0.138866
Rfx1	-0.270498	-0.0524433	0.0291345
Rreb1	0.240223	-0.0586395	0.0939048
Egr3	0.167151	-0.0804576	-0.385903
Hipk2	-0.196841	-0.0942634	0.270689
Sub1	0.154	-0.113372	-0.678685
Bcl9	-0.0607794	-0.120259	-0.456292
Tox	-0.877915	-0.123808	0.701249
Zbtb38	0.206007	-0.128479	-0.85683
Rfx3	0.125087	-0.128479	-0.899899
Mxd3	0.137365	-0.134905	0.891631
Srebf2	0.424647	-0.134905	0.543708
Nfatc2	-0.521913	-0.142704	0.0432787
Irf1	-0.334344	-0.144304	-1.01269
Jdp2	0.240935	-0.166614	-0.574937
Zfp629	-0.786857	-0.187373	0.887662
Fosl2	0.0435572	-0.187373	0.7661
Tsc22d1	-0.223367	-0.187373	0.0190457
Xbp1	-0.358541	-0.200429	-0.166786
Btg2	0.337185	-0.215942	0.280673
Rfx2	0.00960991	-0.217746	0.343409
Maff	0.0799992	-0.236282	0.494798
Arnt2	-0.522241	-0.236282	0.314226
Bach1	0.447015	-0.248773	-0.392162
Smad3	0.0984192	-0.257762	-0.0729637
Nfat5	1.17188	-0.257762	-0.593796
Sox6	-0.601348	-0.294288	-0.0288711
Zbtb20	-0.35296	-0.306672	-0.183274
Zbtb32	-0.405428	-0.312904	0.418177
Rfx8	-0.242777	-0.317769	0.0527213
Pbx3	-0.101421	-0.317769	-0.291233
Sp3	-0.238318	-0.319823	-0.800247
Sox4	0.194034	-0.324876	-0.593796
Rora	-0.127894	-0.324876	-0.664879
Prdm1	0.694737	-0.336236	-0.254658
Tfam	-0.0448379	-0.357298	-0.87133
Rarg	0.199088	-0.376407	-0.397399
Nr4a2	0.119793	-0.383293	0.467086
Pcbp3	0.363247	-0.403102	-0.202536
Ikzf1	0.753862	-0.403691	0.631171
Creb3l2	-0.290899	-0.413881	-0.204754
Pou2f2	-0.603367	-0.428381	0.266174
Maf	0.204257	-0.431298	0.206673
Trps1	0.00960991	-0.442187	0.00313931
Klf8	0.30917	-0.472775	-0.100149
Arid5a	-0.285846	-0.482829	-0.318789
Ets2	0.363247	-0.482829	-0.854842
Nfe2	-0.236551	-0.502246	0.441828
E2f7	-0.727356	-0.509301	0.235585
Sox5	-0.107204	-0.509301	0.0697765
Pparg	-0.312318	-0.509301	-0.330761
Rela	-0.219209	-0.509301	-0.636865
Rfx5	-0.146509	-0.518579	0.410441
Esr1	-0.631936	-0.518579	-0.145952
Tox2	-0.320539	-0.531327	0.289951
Zfp36l1	-0.511222	-0.531327	0.0742224
Rel	0.693136	-0.531327	-0.215284
Irf8	-0.524727	-0.535296	-0.112338
Tcf7l2	-0.29156	-0.54101	0.12867
Nr1h3	-0.513952	-0.54101	-0.401845
Batf	0.00960991	-0.565884	0.643243
Fos	-0.69083	-0.565884	-0.249841
Erg	-0.449822	-0.568802	-0.337648
Runx3	0.617292	-0.57969	0.543708
Nfil3	0.261149	-0.57969	0.22178
Gata3	-0.085027	-0.57969	-0.119257
Lef1	0.0767241	-0.57969	-0.57177
Actn1	-0.382708	-0.57969	-0.813844
Foxn3	-0.757191	-0.593998	-0.239481
Ncor2	-0.459875	-0.60241	-0.224967
Zhx2	-0.0173571	-0.620332	0.280673
Nrf1	-0.221716	-0.620332	-0.134364
Zeb2	0.145493	-0.620332	-0.549402
Nfe2l2	-0.410966	-0.630316	-0.363183
Klf3	-0.83061	-0.659861	0.22178
Setbp1	-0.624262	-0.679226	-0.77822
Pou6f1	-0.379802	-0.682138	-0.541181
Nr1h2	-0.115921	-0.721709	-0.242168
Yy1	-0.253424	-0.772335	0.12867
Stat3	-0.542931	-0.772335	-0.0843235
St18	-0.6298	-0.772335	-0.50876
Irf2bp2	-0.560706	-0.802083	0.22178
Jun	-0.405428	-0.846336	-1.41782
Nr2f1	0.0836105	-0.850338	-0.678685
Tle3	0.18546	-0.854797	0.171739
Zfp60	0.112703	-0.854797	-0.368829
Zfp287	-0.179424	-0.9328	-0.828261
Nr4a3	0.329651	-0.952908	-0.173893
Zscan12	-0.0322103	-1.04364	-0.846239
Nfkb1	-0.338313	-1.12026	-0.456292
Klf13	-1.18107	-1.14673	0.839164
Tal1	-0.338313	-1.18737	-0.2339
Runx2	0.0287187	-1.24627	-0.193258
Ezh2	-0.13478	-1.25776	0.280673
Stat5b	-0.575353	-1.25776	-0.134364
Junb	-0.285846	-1.3573	0.12867
Foxp1	-1.74528	-1.3573	-0.958793
Stat4	0.540125	-1.3573	-1.70422
Tbx21	0.312173	-1.5093	-1.19326
Irf4	1.00961	-1.77234	-1.45629
Stat5a	-0.0607794	-2.57969	-0.456292
Id2	-0.329596	-2.73169	-0.456292
