# Supplementary material for: Single-cell CRISPR screens in vivo map T cell fate regulomes in cancer
Source: Nature. 2023 Nov 15;624(7990):154–63. doi: 10.1038/s41586-023-06733-x (PMC10700132; doi:10.1038/s41586-023-06733-x)
Supplement: Supplementary file 3 — This zipped file contains Supplementary Tables 1–13 and a Supplementary Table guide. [file 41586_2023_6733_MOESM3_ESM.zip › Supplementary Table 9.xlsx]

## Sheet: Table S9
Supplementary Table 9. In vivo genetic interaction CRISPR screening results in sgNTC and sgIkzf1 OT-I cells.
	Intraumoral Tpex versus intratumoral Tex				Intratumoral Tpex versus input
Gene	log2FC.WT	P.value.WT	log2FC.KO	P.value.KO	log2FC.WT	P.value.WT	log2FC.KO	P.value.KO
Actn1	0.25422	0.19332	-0.17522	0.14748	0.16666	0.082359	0.21896	0.48645
Aff3	0.36046	0.28409	-1.1758	0.010686	-0.21455	0.04195	-0.24639	0.01628
Ar	-0.26131	0.36779	-0.43359	0.24067	0.61315	0.14809	-0.040073	0.19127
Arid5a	-0.038211	0.053708	-0.023323	0.40679	0.29071	0.23873	1.0036	0.016609
Arnt2	-0.054371	0.32681	0.79589	0.0057193	0.23806	0.11032	0.16613	0.41296
Atf6	-0.084451	0.55362	-0.63718	0.10975	0.16403	0.46652	-0.18664	0.041661
Bach1	0.045482	0.19332	-0.53907	0.24066	0.1463	0.34289	0.27314	0.39715
Bach2	-1.7749	0.0028572	-1.4446	0.0061581	-1.7739	4.9863e-06	-1.4973	4.9863e-06
Batf	1.1476	0.0061083	3.594	4.9863e-06	-3.1354	4.9863e-06	-1.5738	4.9863e-06
Bcl6	-0.2038	0.36779	-0.50161	0.198	0.13321	0.3261	-0.14306	0.052671
Bcl9	0.10011	0.14758	-0.10358	0.0057293	0.24155	0.3261	0.12558	0.51184
Bhlhe40	0.74793	0.0061083	-0.7625	0.15421	0.38861	0.07865	-0.085623	0.15448
Btg2	-0.13861	0.55361	-0.59546	0.0057293	-0.086361	0.082369	0.084648	0.41296
Creb3l2	0.20772	0.053708	0.033625	0.28337	0.21275	0.16208	0.17189	0.48646
Cux1	-0.61307	0.083257	0.86312	4.9863e-06	0.1192	0.52097	0.089846	0.37625
Dbx1	-0.16273	0.4081	0.6498	0.0057193	0.33875	0.031957	-0.1824	0.1169
E2f7	-0.575	0.20436	0.081237	0.0057293	0.074969	0.4471	0.15181	0.55707
Egr1	0.016578	0.32681	-0.37889	0.10975	0.044298	0.20337	0.531	0.44603
Egr2	-1.2851	4.9863e-06	-1.3996	0.0027774	2.0235	4.9863e-06	1.0625	0.00064324
Egr3	0.21708	0.44748	-0.19903	0.36755	0.066459	0.04195	0.021684	0.37625
Elf1	0.76346	0.0061083	-0.27148	0.198	-0.16002	0.082369	-0.57645	0.0025081
Elf2	-0.15205	0.042778	1.5553	4.9863e-06	-0.46114	4.9863e-06	-0.23608	0.079467
Elf4	-0.16703	0.40811	0.41638	0.0057293	0.52995	0.023162	1.2117	4.9863e-06
Epas1	-0.17925	0.28408	0.10272	0.23885	0.2349	0.43883	0.3727	0.3412
Erg	0.3973	0.0061182	0.012174	0.36605	-0.010266	0.082369	0.049295	0.15449
Esr1	-0.28149	0.4081	0.04082	0.14748	-0.34173	0.00056346	0.23675	0.52869
Ets1	-1.0913	0.010397	-2.7836	0.00065321	-0.21258	0.032177	0.33484	0.51183
Ets2	-0.076924	0.55362	0.097193	0.40678	-0.26172	0.032177	0.023016	0.37626
Etv6	0.80534	0.0061182	0.66008	0.0057293	-0.33508	0.04194	-0.37245	0.005829
Ezh2	0.90094	0.0061083	0.35983	0.053508	-2.4245	4.9863e-06	-1.4516	4.9863e-06
Fhl2	-0.39995	0.4081	-0.34179	0.55691	-0.11984	0.04195	-0.02034	0.41296
Fli1	-1.327	4.9863e-06	-1.1229	0.10974	0.61901	0.01626	-0.20366	0.0058191
Fos	0.93357	0.0061182	0.82287	0.0057293	-1.2787	4.9863e-06	-1.2721	4.9863e-06
Fosb	-0.40257	0.24542	-0.66607	0.15422	-0.56424	4.9863e-06	-0.26739	0.0025181
Fosl2	0.20035	0.19333	-0.25264	0.36756	-0.19175	0.032187	0.013217	0.48645
Foxb1	-0.54056	0.042768	0.2353	0.0057293	0.20878	0.36784	-0.026998	0.15449
Foxl1	0.56876	0.0061083	-1.0417	0.010696	0.021221	0.20337	-0.0143	0.30301
Foxn3	-0.86707	0.023939	0.2046	0.28337	-0.10239	0.082359	-0.14486	0.079457
Foxo1	0.85808	0.0061083	2.6276	4.9863e-06	-5.4262	4.9863e-06	-3.4392	4.9863e-06
Foxp1	-0.57768	0.3267	2.7225	4.9863e-06	-1.6179	4.9863e-06	-1.4665	4.9863e-06
Gata3	0.33828	0.053708	-1.1953	0.010686	1.3227	4.9863e-06	1.3612	0.00064324
Glis1	-0.61194	0.042768	0.051083	0.0057293	-0.072354	0.04194	-0.36734	0.0058191
Hbp1	0.30452	0.14758	0.12505	0.32496	0.23687	0.52098	-0.17438	0.0025181
Hdgfl3	0.45399	0.053698	-0.28264	0.24066	0.2335	0.21415	0.099958	0.15448
Hipk2	0.16766	0.053708	0.45412	0.14748	-0.34656	0.00055348	0.073833	0.55707
Hivep1	-0.43485	0.042768	0.41388	0.0057293	-0.013754	0.36783	0.18422	0.52868
Hivep2	0.012431	0.48475	-0.97689	0.10974	-0.48353	4.9863e-06	-0.19849	0.041671
Hivep3	-0.28467	0.40811	0.063083	0.14748	-0.096365	0.082369	-0.059982	0.079467
Hmgb2	0.050411	0.5211	-1.2541	0.0061681	-0.086541	0.04195	0.26097	0.26594
Id2	1.7781	4.9863e-06	1.5864	0.0057193	0.040269	0.36784	0.086384	0.26593
Id3	-0.15377	0.36778	0.79358	0.0057193	-0.02628	0.04195	-0.23526	0.005829
Ikzf1	2.2892	4.9863e-06	1.6767	4.9863e-06	2.1668	4.9863e-06	-0.12786	0.1169
Ikzf2	0.38452	0.3268	1.1023	0.00065321	-0.19285	0.04194	-0.094032	0.15449
Irf1	-0.45786	0.36778	1.4963	4.9863e-06	-0.75618	0.00055348	-0.54133	0.0025081
Irf2bp2	0.60683	0.0061182	0.41071	0.14748	-0.063818	0.082369	0.62197	0.079866
Irf4	4.0065	4.9863e-06	3.6051	4.9863e-06	-4.9829	4.9863e-06	-4.7172	4.9863e-06
Irf7	-0.30807	0.36779	0.21961	0.0057293	-0.16305	0.082359	0.21614	0.41696
Irf8	-0.44081	0.20435	-0.7234	0.15421	-0.91344	4.9863e-06	-0.62556	4.9863e-06
Jdp2	0.17334	0.053708	-0.15587	0.7111	0.2021	0.23874	-0.14848	0.052681
Jun	-0.319	0.20436	0.37359	0.14749	-0.16021	0.04195	0.25493	0.41295
Junb	0.90268	0.0061182	1.5671	4.9863e-06	-3.2948	4.9863e-06	-1.7824	4.9863e-06
Jund	-0.81356	0.042768	-0.006879	0.14748	-0.56212	4.9863e-06	-0.080077	0.15449
Klf13	1.025	0.00076291	1.029	4.9863e-06	-0.0018788	0.082359	0.14883	0.41696
Klf2	2.2745	4.9863e-06	0.23479	0.14749	-2.6102	4.9863e-06	-2.2271	4.9863e-06
Klf3	0.094695	0.19333	0.047508	0.23884	0.0040291	0.04194	0.72722	0.0166
Klf4	0.016338	0.14757	0.6277	0.053518	0.085426	0.52098	0.095044	0.26594
Klf5	0.052492	0.36829	-0.033219	0.40679	0.21343	0.46651	-0.037167	0.26593
Klf8	-0.20163	0.55362	-0.87532	0.10974	0.49405	0.01626	-0.11545	0.079467
Lef1	-0.48124	0.32669	-0.10905	0.0057293	-0.72963	4.9863e-06	0.01885	0.48646
Litaf	-0.36685	0.36778	-1.0847	0.0061681	0.1557	0.52098	0.25516	0.44604
Lrrfip1	-0.34122	0.24543	-1.0621	0.0061681	-0.2859	0.00056346	0.07224	0.26594
Maf	-0.45354	0.042768	-0.51183	0.2835	0.32794	0.23874	0.29739	0.094516
Maff	0.012306	0.053708	0.46994	0.0057193	0.14783	0.40829	-0.1616	0.005829
Mafg	0.18717	0.14757	-0.56074	0.24067	-0.11385	0.04195	-0.12363	0.079467
Mafk	-0.40816	0.36779	0.69663	0.0057293	0.16431	0.20336	0.25442	0.4947
Maml2	0.26722	0.14758	0.55941	0.0057293	0.47667	0.23873	0.51572	0.094506
Max	1.1959	0.00076291	-0.44595	0.19801	-0.98376	0.032177	-0.60174	0.00076291
Mef2a	-0.59237	0.083257	-0.037476	0.48381	0.43667	0.023162	0.32889	0.39716
Mta3	-0.34689	0.083257	-0.049008	0.28338	-0.006517	0.04195	-0.24928	0.052681
Mxd3	-0.33959	0.40811	0.97894	0.0057193	0.24164	0.49657	0.21124	0.46494
Mxi1	-0.32885	0.40811	-0.73113	0.15421	0.24277	0.20337	0.56864	0.11073
Myb	-2.1048	4.9863e-06	-0.90068	0.10974	-0.83429	4.9863e-06	-1.9235	4.9863e-06
Mzf1	-0.35995	0.12278	0.14447	0.14749	-0.068887	0.20336	0.022286	0.41296
Nab2	-0.75708	0.042768	-0.22892	0.19318	0.56993	0.023152	0.59606	0.0025181
Ncoa7	0.073877	0.19332	-0.22842	0.198	0.020583	0.32609	-0.074413	0.15449
Ncor2	-0.16606	0.55362	0.23432	0.14749	-0.56488	4.9863e-06	-0.1585	0.0058191
Nfat5	0.029298	0.48735	-0.02924	0.33288	-0.21873	0.025834	-0.48203	0.052681
Nfatc2	-0.031628	0.10127	0.084619	0.19318	1.7856	4.9863e-06	0.80015	0.00065321
Nfe2	0.3155	0.053708	-1.4347	0.0061581	0.090526	0.20337	0.0029054	0.19126
Nfe2l2	2.0939	0.00077288	-0.34515	0.40884	0.58171	0.36783	-0.92027	0.052681
Nfia	0.15549	0.19333	-1.0838	0.10974	-0.24152	0.010277	-0.1717	0.005829
Nfil3	0.14339	0.52109	-0.19399	0.24067	0.06128	0.20336	-0.25041	0.052671
Nfkb1	0.30975	0.14758	0.69295	0.0057293	-2.5974	4.9863e-06	-1.3646	4.9863e-06
Npas2	0.4354	0.10127	-0.26696	0.40883	-0.0032828	0.04195	0.38283	0.042598
Nr1h2	-0.77464	0.010406	-0.6915	0.198	0.2396	0.40829	0.066429	0.15448
Nr1h3	-0.71297	0.083247	-0.35852	0.15422	-0.22812	0.082359	-0.16678	0.079467
Nr2f1	-0.32491	0.28607	0.061119	0.36605	0.16192	0.4083	0.31381	0.49469
Nr4a1	-0.35682	0.36779	-0.88063	0.10975	0.34432	0.1481	0.89216	0.00065321
Nr4a2	0.81947	0.00076291	0.097692	0.14748	1.5477	4.9863e-06	1.2774	0.00064324
Nr4a3	0.065906	0.5211	-0.099112	0.32495	1.833	4.9863e-06	1.2287	4.9863e-06
Nrf1	1.2031	0.0026677	2.938	4.9863e-06	-4.8693	4.9863e-06	-3.8128	4.9863e-06
Otx1	-0.21848	0.40811	0.56343	0.0057193	-0.32235	0.04195	-0.20714	0.0058191
Pbx3	-0.19527	0.3267	1.2411	0.0057193	0.41839	0.19066	-0.13417	0.15448
Pcbp3	-0.0068127	0.14758	0.70154	0.0057293	0.12264	0.3261	-0.088768	0.15448
Pdlim1	0.22969	0.053698	-0.37537	0.5569	0.045059	0.082359	-0.14255	0.065326
Plagl1	-0.077616	0.19332	-0.24129	0.19801	0.18404	0.34288	0.10647	0.4947
Pou2af1	-0.30423	0.40811	-0.24482	0.24066	0.16152	0.29185	-0.52049	0.0025081
Pou2f2	0.58564	0.0061083	0.30945	0.14749	-1.1405	4.9863e-06	-0.70557	0.0025181
Pou6f1	-0.46274	0.083257	-0.31426	0.59093	-0.014274	0.20337	0.12867	0.48645
Pparg	-0.68657	0.40811	0.15276	0.23054	1.5876	4.9863e-06	-0.24541	0.077602
Prdm1	2.3089	4.9863e-06	3.3729	4.9863e-06	0.23648	0.49656	0.45257	0.032775
Prkcb	0.55857	0.053708	-0.37163	0.15422	-0.44161	0.04195	-0.22995	0.0025181
Rara	-0.54971	0.32669	-1.2625	0.010696	-0.29359	0.010287	-0.74037	4.9863e-06
Rarg	-0.35984	0.24543	1.1236	4.9863e-06	0.080451	0.32609	0.14178	0.41295
Rbpj	-1.8964	4.9863e-06	-1.5039	0.0061581	1.0941	4.9863e-06	1.1692	0.00064324
Rel	1.4464	0.0061083	1.6923	0.00065321	-2.5594	4.9863e-06	-1.3239	4.9863e-06
Rela	-0.73166	0.042768	1.4551	4.9863e-06	-0.15303	0.04195	-0.34538	0.052671
Rere	0.29402	0.0061182	-0.5196	0.15421	0.14769	0.29185	-0.15145	0.041671
Rfx1	0.48247	0.053708	0.37357	0.14748	-0.013623	0.36783	0.3647	0.39715
Rfx2	-0.28671	0.24542	-0.38985	0.36756	0.034951	0.4083	-0.10905	0.079457
Rfx3	-0.23554	0.40811	-0.44253	0.15422	0.03174	0.082369	0.001961	0.37626
Rfx4	-0.21409	0.19333	0.27414	0.14748	0.30053	0.46651	0.078329	0.26593
Rfx5	0.64006	0.0026777	0.75121	4.9863e-06	0.015904	0.20336	-0.013114	0.15448
Rfx8	-0.4184	0.32669	0.62321	0.0057193	-0.17418	0.04194	0.14198	0.48645
Rora	-0.38617	0.20435	-0.33973	0.2835	-0.12218	0.032187	0.22588	0.3412
Rreb1	0.30561	0.32681	-0.37558	0.19801	0.082157	0.43882	-0.024013	0.079467
Runx1	-0.17297	0.14758	0.26189	0.28338	-0.35401	0.04194	-0.51185	4.9863e-06
Runx2	0.66496	0.0026677	1.1051	4.9863e-06	-0.26997	0.010287	-0.071179	0.19126
Runx3	5.8779	4.9863e-06	5.5441	4.9863e-06	-1.431	4.9863e-06	-2.0346	4.9863e-06
Rxra	-0.64093	0.20435	0.047174	0.28338	0.0054966	0.082359	0.14557	0.41295
Satb1	-1.031	4.9863e-06	-0.54667	0.10975	1.2106	4.9863e-06	0.75488	0.00065321
Setbp1	0.22482	0.14758	-0.031182	0.0057293	0.33708	0.29185	0.088406	0.19127
Smad1	-0.29173	0.20436	0.31608	0.14749	-0.53072	0.00056346	-0.065264	0.052681
Smad3	0.59535	0.0061083	-0.28896	0.15422	0.38258	0.4083	-0.39036	0.079457
Sox4	0.063012	0.52109	0.22966	0.0057293	-0.29073	0.02382	0.46177	0.36869
Sox5	-0.46468	0.36779	-0.39744	0.28351	0.1315	0.40829	0.098523	0.51184
Sox6	-0.59684	0.083247	0.86253	0.0057193	0.51844	0.023152	0.10412	0.51183
Sp1	-0.54261	0.042778	0.47467	0.14749	1.1778	4.9863e-06	0.3432	0.21746
Sp3	-0.59208	0.20436	-0.5026	0.36755	0.37448	0.23873	0.4087	0.26593
Sp4	0.51355	0.053698	-0.046908	0.44516	0.06391	0.49656	0.3019	0.51183
Srebf1	-0.52767	0.042778	0.15668	0.0057293	-0.087421	0.032187	-0.38383	0.0025081
Srebf2	1.4937	0.00076291	0.89247	0.0057193	-0.91987	0.010277	-1.021	0.0025081
Ssbp3	0.023849	0.59062	-0.15401	0.0057293	-0.0080995	0.20336	-0.062904	0.052681
St18	0.50118	0.053708	1.0119	0.0057193	0.21977	0.23874	0.10813	0.52868
Stat3	1.3165	0.0026777	1.7992	4.9863e-06	-0.72005	4.9863e-06	-0.46258	0.0025181
Stat4	0.46128	0.053698	0.7222	0.0057193	0.34706	0.29186	-0.069333	0.15449
Stat5a	1.2826	0.00076291	1.064	0.0057293	-0.50809	0.00055348	-0.85278	4.9863e-06
Stat5b	1.6484	4.9863e-06	1.3559	0.0057193	-2.0848	4.9863e-06	-1.2744	4.9863e-06
Sub1	0.58756	0.053698	-0.36558	0.14749	-0.11049	0.04194	-0.19916	0.079457
Tal1	-0.26902	0.36778	-0.35209	0.19801	-0.32665	0.00055348	0.20175	0.52868
Tbx21	3.8682	4.9863e-06	1.6171	0.0057193	-2.9769	4.9863e-06	-3.4971	4.9863e-06
Tcf12	-0.12406	0.4081	0.34199	0.14749	0.40512	0.16848	0.0010453	0.15449
Tcf4	-0.079505	0.55362	0.25419	0.14748	0.097958	0.36784	0.12909	0.41295
Tcf7	-1.0265	0.010406	-2.655	4.9863e-06	-0.57171	0.00056346	-1.2053	4.9863e-06
Tcf7l2	0.41433	0.053708	0.099029	0.40678	-0.040924	0.3261	-0.14052	0.079457
Tfam	1.1458	0.0061083	1.0581	0.0057193	-1.2126	4.9863e-06	-0.28858	0.079457
Tgif1	-0.12918	0.36779	-1.7364	0.0027674	0.28641	0.16848	-0.12414	0.041671
Tle3	-0.19398	0.51904	0.40871	0.0057293	-0.77047	4.9863e-06	-0.77856	4.9863e-06
Tox	0.80384	0.00077288	-0.55311	0.198	-0.70353	4.9863e-06	-0.33144	0.0025081
Tox2	-0.24468	0.3267	0.22952	0.0057293	0.00097137	0.082369	0.18897	0.48646
Trps1	-0.55315	0.042768	0.17254	0.28337	-0.089795	0.20336	-0.26191	0.0058191
Tsc22d1	0.0087887	0.73559	-0.23739	0.19801	0.12424	0.082369	0.13337	0.15448
Xbp1	0.31834	0.14757	0.18264	0.28337	0.14762	0.52098	0.23068	0.2876
Yy1	0.25171	0.32681	2.0579	0.0057193	-3.9903	4.9863e-06	-3.9099	4.9863e-06
Zbtb20	-0.019169	0.40857	0.91782	0.0057193	-0.36561	0.010287	-0.64413	0.023191
Zbtb32	1.3034	0.00076291	-0.78873	0.0057293	0.45672	0.52098	0.70225	0.2392
Zbtb38	0.48326	0.0061182	0.65238	0.0057293	-0.027153	0.20337	-0.15143	0.15449
Zeb1	0.63969	0.053698	1.2852	4.9863e-06	-0.15517	0.04195	-0.89977	4.9863e-06
Zeb2	0.095809	0.48474	-1.1475	0.0061681	0.76628	4.9863e-06	0.35467	0.39716
Zfp212	0.49052	0.053708	0.12475	0.14748	0.0018428	0.20336	-0.05023	0.052671
Zfp219	-0.42225	0.3267	-0.25295	0.053518	0.26769	0.36784	0.29289	0.51184
Zfp287	1.1089	0.0061083	2.8578	4.9863e-06	-0.09795	0.20337	-0.8046	0.0025181
Zfp362	0.11424	0.5211	-1.0034	0.10975	-0.23593	0.04195	0.097036	0.4947
Zfp36l1	-0.007455	0.3268	1.2368	0.0057193	-0.60813	0.00055348	-0.17936	0.079467
Zfp60	-0.44246	0.042778	0.20339	0.28337	-0.14102	0.082359	-0.047529	0.15448
Zfp629	-0.29843	0.40811	-1.0053	0.010686	-0.053106	0.32609	-0.1174	0.079467
Zfp652	-0.81412	0.0165	0.070374	0.32496	0.11314	0.36784	0.28482	0.49469
Zhx2	0.065521	0.36829	-0.34113	0.48491	-0.45722	0.04194	0.2443	0.52868
Zscan10	0.35216	0.3268	1.2406	4.9863e-06	-0.60824	0.00056346	0.18997	0.48645
Zscan12	0.12742	0.48474	-0.66788	0.0057293	-0.21338	0.04194	-0.19978	0.005829
