# Supplementary material for: Single-cell CRISPR screens in vivo map T cell fate regulomes in cancer
Source: Nature. 2023 Nov 15;624(7990):154–63. doi: 10.1038/s41586-023-06733-x (PMC10700132; doi:10.1038/s41586-023-06733-x)
Supplement: Supplementary file 4 — Source Data Fig. 2 [file 41586_2023_6733_MOESM4_ESM.xlsx]

## Sheet: Figure 2a
Figure 2a
OT-I in CD8+ TILs (%) (relative to 'spike')
sgNTC				sgIkzf1									Unpaired t-test	P value
1.09291	1.16292	1.08039	1.08112	20.7542	5.56265	11.5734	12.881	7.19763	9.99278	14.9397	6.16428		sgNTC vs. sgIkzf1	0.0033
Cell number (per gram tumour) (x105)
sgNTC								sgIkzf1									Unpaired t-test	P value
0.307714	2.13885	0.386866	0.261766	1.58274	0.159563	0.710153	0.949182	6.29416	5.40197	4.41269	3.32312	11.2275	1.57146	10.4562	5.76654		sgNTC vs. sgIkzf1	0.0006

## Sheet: Figure 2b
Figure 2b
Tpex (Ly108+TIM-3–)
Tpex in OT-I (%) (relative to 'spike')
sgNTC				sgIkzf1									Unpaired t-test	P value
0.973529	0.916149	1.00996	1.08219	1.41628	3.59843	1.95342	2.38953	2.42657	2.95703	1.62387	2.04615		sgNTC vs. sgIkzf1	0.0051
Cell number (per gram tumour) (x105)
sgNTC								sgIkzf1									Unpaired t-test	P value
0.200322	0.271634	0.141206	0.205486	0.544462	0.0456351	0.392715	0.370181	5.80321	2.4687	3.14625	3.05063	9.22898	1.09059	9.38971	4.6017		sgNTC vs. sgIkzf1	0.0009
Tex (Ly108–TIM-3+)
Tex in OT-I (%) (relative to 'spike')
sgNTC				sgIkzf1									Unpaired t-test	P value
1.01948	1.06711	1.02697	0.944162	0.220205	0.621079	0.455796	0.271478	0.421975	0.242701	0.204336	0.311943		sgNTC vs. sgIkzf1	<0.0001
Cell number (per gram tumour) (x105)
sgNTC								sgIkzf1									Unpaired t-test	P value
0.0898526	1.70466	0.196915	0.045809	0.921154	0.100206	0.262047	0.532491	0.404714	2.67398	1.02374	0.218994	1.77394	0.416436	0.788401	1.00914		sgNTC vs. sgIkzf1	0.1387

## Sheet: Figure 2e
Figure 2e
	gMFI of FSC-A (relative to 'spike')
	sgNTC							sgIkzf1										Unpaired t-test	P value
OT-I	0.993741	0.991668	0.986097	0.997849	0.984986	0.939973	0.993927	0.919507	0.920871	0.929239	0.904759	0.910553	0.934404	0.896276	0.919702		OT-I	sgNTC vs. sgIkzf1	<0.0001
Tpex	0.98324	0.995977	0.987676	0.99913	0.999203	0.979492	0.989167	0.949949	0.94069	0.944688	0.900731	0.923289	0.954838	0.933933	0.958917		Tpex	sgNTC vs. sgIkzf1	<0.0001
Tex	0.995924	0.991281	0.993585	1.00291	0.98556	0.927713	1.00037	0.953048	0.984771	0.99419	1.00443	1.0059	0.988546	0.978083	1.03349		Tex	sgNTC vs. sgIkzf1	0.5684
	gMFI of CD71 (relative to 'spike')
	sgNTC							sgIkzf1										Unpaired t-test	P value
OT-I	1.02271	0.987234	0.9665	1.03116	0.921852	0.745595	1.09529	0.512879	0.554077	0.610762	0.649045	0.652357	0.601218	0.473902	0.533891		OT-I	sgNTC vs. sgIkzf1	<0.0001
Tpex	0.956803	1.0053	0.990917	0.977698	1.05101	0.84272	1.05602	0.608135	0.616103	0.645361	0.657771	0.619703	0.647321	0.616613	0.615108		Tpex	sgNTC vs. sgIkzf1	<0.0001
Tex	1.05866	0.990875	0.953879	1.15634	0.865962	0.713057	1.18574	0.734746	0.831503	0.971235	1.06231	1.01379	0.890967	0.90484	1.3178		Tex	sgNTC vs. sgIkzf1	0.7964
	gMFI of CD98 (relative to 'spike')
	sgNTC							sgIkzf1										Unpaired t-test	P value
OT-I	0.973671	0.990741	1.119	0.85178	1.05542	0.94958	0.956561	0.652527	0.710399	0.594977	0.615356	0.686073	0.770385	0.693154	0.600466		OT-I	sgNTC vs. sgIkzf1	<0.0001
Tpex	0.916898	0.937113	1.1194	0.999333	0.940124	0.963673	0.945282	0.728374	0.774479	0.761323	0.60579	0.661487	0.61027	0.75695	0.773475		Tpex	sgNTC vs. sgIkzf1	<0.0001
Tex	0.896801	1.02927	1.11646	0.716902	1.14473	1.14407	0.990102	0.980769	1.08657	1.03294	0.935254	1.15077	1.35236	0.877524	0.896255		Tex	sgNTC vs. sgIkzf1	0.6861
	gMFI of MitoSOX (relative to 'spike')
	sgNTC							sgIkzf1										Unpaired t-test	P value
OT-I	0.940417	0.982301	0.976145	0.992901	0.968116	0.987928	0.996881	0.940584	0.876133	0.940546	0.931702	0.847948	0.923838	0.878168	0.921815		OT-I	sgNTC vs. sgIkzf1	0.0004
Tpex	0.948589	0.992864	0.972008	0.988565	1.01401	1.01736	1.00324	0.977588	0.886792	0.948413	0.94274	0.872188	0.934917	0.911054	0.982437		Tpex	sgNTC vs. sgIkzf1	0.0048
Tex	0.923585	0.969302	0.993513	0.99001	0.94419	0.925177	0.967833	0.963235	0.988395	0.990775	0.884929	0.958929	0.999096	0.974563	1.01412		Tex	sgNTC vs. sgIkzf1	0.4966

## Sheet: Figure 2f
Figure 2f
	BrdU+ (%) (relative to 'spike')
	sgNTC					sgIkzf1							Unpaired t-test	P value
OT-I	0.79021	0.940141	1.00787	1.18291	1.00371	0.790284	0.760714	0.668151	0.584964	0.72758		OT-I	sgNTC vs. sgIkzf1	0.0051
Tpex	0.740964	0.973231	0.901376	1.27349	1.21073	0.492424	0.754386	0.609455	0.551901	0.631893		Tpex	sgNTC vs. sgIkzf1	0.0051
Tex	1	1.13659	1.20769	0.954608	0.821053	0.901294	0.807843	0.981575	1.04843	1.00531		Tex	sgNTC vs. sgIkzf1	0.3777

## Sheet: Figure 2g
Figure 2g
Tpex in OT-I (%)																									one-way ANOVA	P value
sgNTC OT-I + isotype						sgNTC OT-I + anti-PD-L1						sgIkzf1 OT-I + isotype						sgIkzf1 OT-I + anti-PD-L1							sgNTC OT-I + isotype vs. sgNTC OT-I + anti-PD-L1	0.0034
38.1	32.6	34.4	20.1	61.2	67.8	5.69	14.3	8.77	23.2	27.7	7.81	80.1	71.6	67.4	72.5	85.9	84.6	49.9	72.7	65.5	75.7	76.3	66.7		sgIkzf1 OT-I + isotype vs. sgIkzf1 OT-I + anti-PD-L1	0.5515
Tex in OT-I (%)																									one-way ANOVA	P value
sgNTC OT-I + isotype						sgNTC OT-I + anti-PD-L1						sgIkzf1 OT-I + isotype						sgIkzf1 OT-I + anti-PD-L1							sgNTC OT-I + isotype vs. sgNTC OT-I + anti-PD-L1	0.0025
57.7	63.2	63.3	76.2	36	30.1	93	83.5	89.4	74.1	67.3	90.5	17.3	25.9	29.4	24.6	12.2	13.4	47.5	25.6	32.1	22.1	21.1	30.7		sgIkzf1 OT-I + isotype vs. sgIkzf1 OT-I + anti-PD-L1	0.5326

## Sheet: Figure 2h
Figure 2h
	Frequency in OT-I (%)
	sgNTC OT-I + isotype						sgNTC OT-I + anti-PD-L1						sgIkzf1 OT-I + isotype						sgIkzf1 OT-I + anti-PD-L1
Ki67– Tpex	35.3508	28.6674	15.0226	19.9153	50.4592	55.4181	10.4215	18.0064	9.96077	22.6153	31.8962	7.8643	76.2794	70.9553	66.0123	70.9877	80.3562	80.7797	59.4664	81.0979	75.3138	78.1348	76.4687	68.5582
Ki67+ Tpex	10.9117	13.8858	4.78294	7.17638	19.1435	19.7998	1.73692	3.32262	1.6565	7.18764	8.82094	0.385505	11.9086	13.3576	14.4537	13.41	11.6291	11.257	6.3538	4.63714	4.80126	6.32172	9.18679	5.60068
Ki67+ Tex	11.054	16.9093	24.9641	15.4515	7.38077	6.38115	39.4955	27.9743	35.7454	14.3305	19.9076	40.2027	2.58556	4.25305	4.75677	2.93742	1.5715	1.41755	16.7149	5.47931	7.64644	3.54684	3.69159	11.6022
Ki67– Tex	42.6836	40.5375	55.2303	57.4568	23.0165	18.4009	48.3461	50.6967	52.6373	55.8665	39.3753	51.5475	9.22648	11.4341	14.7773	12.665	6.44316	6.54576	17.4649	8.78561	12.2385	11.9967	10.6529	14.239

## Sheet: Figure 2i
Figure 2i
IFNg+ in OT-I (%)																									one-way ANOVA	P value
sgNTC OT-I + isotype						sgNTC OT-I + anti-PD-L1						sgIkzf1 OT-I + isotype						sgIkzf1 OT-I + anti-PD-L1							sgNTC OT-I + isotype vs. sgNTC OT-I + anti-PD-L1	0.0075
35.8	27.4	39.9	36.6	20.3	25.1	50.9	39	40	49.9	51.2	35.9	24.9	16.7	19.2	23.8	15.2	14.1	20.2	18.2	22	32.6	32	23.6		sgIkzf1 OT-I + isotype vs. sgIkzf1 OT-I + anti-PD-L1	0.4220
GZMB+ in OT-I (%)																									one-way ANOVA	P value
sgNTC OT-I + isotype						sgNTC OT-I + anti-PD-L1						sgIkzf1 OT-I + isotype						sgIkzf1 OT-I + anti-PD-L1							sgNTC OT-I + isotype vs. sgNTC OT-I + anti-PD-L1	0.0003
32.2	47.8	57.6	37.8	22.1	19.4	73.6	68.3	79.1	55.8	47.8	81.6	4.47	7.88	8.27	3.84	7.47	9.39	23.9	9.85	14.1	8.56	6.85	19		sgIkzf1 OT-I + isotype vs. sgIkzf1 OT-I + anti-PD-L1	0.6827

## Sheet: Figure 2k
Figure 2k
Tpex (Ly108+TIM-3–)
Tpex in OT-I (%) (relative to 'spike')																				one-way ANOVA	P value
sgNTC				sgIkzf1				sgTcf7					sgIkzf1 + Tcf7							sgNTC vs. sgIkzf1	0.0027
0.836066	0.973934	1.00651	1.0744	1.07214	1.57116	1.70577	2.07459	0.604598	0.499083	0.55698	0.611976	0.567251	0.82959	0.8163	0.641304	0.905866	0.98308	0.745665		sgIkzf1 vs. sgIkzf1 + Tcf7	0.0001
																				sgTcf7 vs. sgIkzf1 + Tcf7	0.2172

## Sheet: Figure 2l
Figure 2l
Tpex/Tex ratio (relative to 'spike')																				one-way ANOVA	P value
sgNTC				sgIkzf1				sgTcf7					sgIkzf1 + Tcf7							sgNTC vs. sgIkzf1	0.0002
0.704831	0.895778	1.13607	1.17606	3.2239	6.34008	10.404	11.3425	0.154459	0.309198	0.271859	0.197237	0.306959	0.599294	0.665652	0.738394	0.809639	1.00124	0.302527		sgIkzf1 vs. sgIkzf1 + Tcf7	<0.0001
																				sgTcf7 vs. sgIkzf1 + Tcf7	0.9727
