# Supplementary material for: Single-cell CRISPR screens in vivo map T cell fate regulomes in cancer
Source: Nature. 2023 Nov 15;624(7990):154–63. doi: 10.1038/s41586-023-06733-x (PMC10700132; doi:10.1038/s41586-023-06733-x)
Supplement: Supplementary file 5 — Source Data Fig. 3 [file 41586_2023_6733_MOESM5_ESM.xlsx]

## Sheet: Figure 3b
Figure 3b
OT-I in CD8+ TILs (%) (relative to 'spike')
sgNTC							sgEts1								Unpaired t-test	P value
0.880564	1.02111	1.04702	0.955676	1.13789	1.07962	0.963474	2.0479	1.97474	1.37159	1.76728	1.57401	1.47356	1.42411		sgNTC vs. sgEts1	<0.0001
Cell number (per gram tumour) (x104)
sgNTC							sgEts1								Unpaired t-test	P value
2.35153	1.20565	2.8382	1.4398	0.38628	0.276495	0.946232	6.66969	2.82188	4.7808	4.87623	2.43664	1.44119	4.24371		sgNTC vs. sgEts1	0.0058

## Sheet: Figure 3c
Figure 3c
Tpex (Ly108+TIM-3–)
Tpex in OT-I (%) (relative to 'spike')
sgNTC							sgEts1								Unpaired t-test	P value
0.885496	1.04871	0.998217	0.964103	0.917355	0.788491	1.06749	0.482711	0.37386	0.613489	0.812821	0.460459	0.535326	0.661899		sgNTC vs. sgEts1	<0.0001
Cell number (per gram tumour) (x103)
sgNTC							sgEts1								Unpaired t-test	P value
6.95478	5.45555	4.41267	15.8939	15.7228	6.39271	6.47223	6.94181	22.6132	3.02778	17.6032	9.60037	2.50767	19.6005		sgNTC vs. sgEts1	0.4307
Tex (Ly108–TIM-3+)
Tex in OT-I (%) (relative to 'spike')
sgNTC							sgEts1								Unpaired t-test	P value
1.11592	1.01674	0.976549	0.992462	1.04222	1.06208	0.749004	2.40611	2.26367	2.56667	1.67553	3.12632	2.23077	2.1875		sgNTC vs. sgEts1	<0.0001
Cell number (per gram tumour) (x104)
sgNTC							sgEts1								Unpaired t-test	P value
0.702892	1.12109	1.10115	0.689664	0.174598	0.051981	0.0755093	3.675	1.9866	2.20873	2.89648	1.27193	0.990096	1.78236		sgNTC vs. sgEts1	0.0018

## Sheet: Figure 3d
Figure 3d
OVA/H-2Kb
GZMB+ in OT-I (%) (relative to 'spike')
sgNTC							sgEts1							Unpaired t-test	P value
1.01704	0.964444	0.864865	1.21528	1.05854	1.23925	1.2301	3.31522	2.26613	2.32338	2.05224	2.54717	2.85714		sgNTC vs. sgEts1	<0.0001
IFNg+ in OT-I (%) (relative to 'spike')
sgNTC							sgEts1							Unpaired t-test	P value
0.809524	0.880734	1.23684	1.1625	1.18667	0.661355	1.29362	1.68354	2.59375	1.57895	2.21939	2.5	1.42268		sgNTC vs. sgEts1	0.0009

## Sheet: Figure 3e
Figure 3e
	Ki67+ (%) (relative to 'spike')
	sgNTC					sgEts1								Unpaired t-test	P value
OT-I	0.913551	1.00696	1.03957	0.967245	0.924706	1.76205	1.2806	1.20096	1.76045	1.44538	1.31239		OT-I	sgNTC vs. sgEts1	0.0019
Tpex	0.901274	0.986154	1.11994	0.891239	0.888554	1	0.981087	1.10069	0.954128	0.850107	0.982684		Tpex	sgNTC vs. sgEts1	0.7114
Tex	0.943966	1.05556	0.963795	1.01873	0.963376	1.3986	1.30914	1.28379	1.31579	1.38754	1.09271		Tex	sgNTC vs. sgEts1	0.0003

## Sheet: Figure 3f
Figure 3f
Tpex secondary transfer
	Cell number (per gram tumour) (x104)
	sgNTC									sgEts1											Paired t-test	P value
OT-I	0.689133	0.170836	0.62605	0.529316	0.135803	0.48331	1.10282	0.240682	0.141075	3.11724	1.566	1.47306	0.727492	0.497616	0.734897	2.60667	0.346687	0.36795		OT-I	sgNTC vs. sgEts1	0.0162
Tpex	0.371842	0.079866	0.303818	0.0798632	0.0468869	0.122748	0.38699	0.0877578	0.0740025	0.68468	0.718936	0.266071	0.101629	0.1249	0.331034	0.450151	0.106873	0.111375		Tpex	sgNTC vs. sgEts1	0.0691
Tex	0.295025	0.0570878	0.299215	0.43785	0.0717677	0.333683	0.657682	0.147711	0.06369	2.33793	0.775882	1.19686	0.614853	0.360821	0.356193	2.10538	0.233731	0.2442		Tex	sgNTC vs. sgEts1	0.0236
Tex secondary transfer
	Cell number (per gram tumour) (x104)
	sgNTC						sgEts1								Paired t-test	P value
OT-I	0.928	0.305387	0.337017	0.509826	0.359775	1.01108	1.46933	1.35728	0.5817	0.724219	0.671748	2.57513		OT-I	sgNTC vs. sgEts1	0.0319
Tex	0.928	0.294642	0.316703	0.497516	0.359775	0.979904	1.392	1.35728	0.561387	0.683187	0.649943	2.43959		Tex	sgNTC vs. sgEts1	0.0339

## Sheet: Figure 3g
Figure 3g
B16-OVA tumour
	Tumour size (x102 mm3)																				two-way ANOVA	P value
Days after tumour challenge	No cell transfer				sgNTC OT-I								sgEts1 OT-I								sgNTC vs. sgEts1	<0.0001
9	0.43055	0.321002	0.319145	0.253015	0.243346	0.233804	0.237438	0.234362	0.237438	0.359858	0.51947	0.324106	0.619179	0.215106	0.217823	0.427138	0.507512	0.35312	0.347378
11	1.95525	1.72844	1.01601	0.905303	0.797257	1.03976	1.36559	1.45695	0.970859	1.16025	1.43087	0.86102	1.08315	0.360824	0.226042	0.543663	0.655393	0.698702	0.543663
13	3.33226	2.95841	2.62025	2.34999	1.18507	1.81275	2.20827	2.22065	1.34157	1.57337	1.57389	1.30233	1.21971	0.464819	0.387891	0.904428	0.799776	0.737604	0.489215
15	8.83023	8.06902	6.23759	5.95488	3.14812	3.80935	2.62899	3.70384	2.07932	2.54389	3.67656	2.39163	2.29546	0.638174	0.388221	1.27623	1.79457	1.55813	0.634671
17	13.0039	9.98389	9.67274	9.45757	4.90414	5.85183	4.07382	5.63787	3.98381	4.97273	5.05638	4.97504	3.16073	0.916709	0.68071	1.06877	2.30382	2.42621	0.658147
19	17.3231	18.747	16.9777	15.2813	8.75458	10.7046	6.87439	10.4117	5.85183	8.9963	6.87439	8.60578	6.27762	1.86096	1.23134	1.87043	6.66977	5.30301	1.57389
21					13.6931	15.5651	8.89579	14.0978	8.44861	13.3954	15.2139	12.1828	9.03775	2.77902	2.12454	3.74241	9.01231	9.43939	3.3824

## Sheet: Figure 3h
Figure 3h
B16-F10 tumour
	Tumour size (x102 mm3)																					two-way ANOVA	P value
Days after tumour challenge	No cell transfer				sgNTC pmel							sgEts1 pmel										sgNTC vs. sgEts1	<0.0001
11	0.12757	0.125752	0.0675889	0.077012	0.195356	0.0139407	0.21186	0.147177	0.141244	0.158793	0.209706	0.133077	0.0844427	0.0816786	0.0635744	0.0970462	0.0557955	0.181863	0.0575336	0.111525
13	0.45957	1.21875	0.171453	0.713208	0.233804	0.062135	0.187273	0.12757	0.69469	0.171453	0.254161	0.145746	0.0724378	0.103139	0.0970462	0.077012	0.0596427	0.108922	0.108922	0.143845
15	1.1889	2.03615	0.386901	0.969963	0.554037	0.12757	0.338509	0.241935	1.1243	0.298953	0.561487	0.310525	0.091282	0.14148	0.148613	0.137724	0.0707466	0.196934	0.163224	0.153917
17	3.10313	4.75499	1.16025	2.41345	1.1574	0.18598	0.524571	0.319145	2.29785	0.538133	1.04802	0.286335	0.188051	0.163719	0.162236	0.404509	0.145746	0.162236	0.249019	0.201692
19	10.7176	8.91924	2.20827	5.47756	2.38679	0.319763	1.77043	0.372484	5.55993	1.37313	1.57547	0.383609	0.440842	0.298349	0.204885	0.843002	0.156105	0.234362	0.18598	0.360824
21	20.2338	14.7388	12.1682	20.8124	8.82649	1.73116	4.97273	1.99671	10.481	5.27462	5.63304	0.823414	1.79677	1.40646	0.543663	3.27094	0.319145	0.528225	0.360824	1.36961
23					22.928	4.59683	11.1474	7.76239	19.1367	13.1286	14.9936	1.63908	5.22743	4.17906	1.61035	9.05095	0.372484	2.0287	0.577994	5.40751

## Sheet: Figure 3i
Figure 3i
B16-hCD19 tumour
	Tumour size (x102 mm3)																					two-way ANOVA	P value
Days after tumour challenge	No cell transfer					sgNTC CAR T							sgEts1 CAR T									sgNTC vs. sgEts1	<0.0001
10	0.077	0.052	0.0856	0.0551	0.1276	0.068	0.1276	0.0844	0.0346	0.047	0.1276	0.0441	0.0817	0.03	0.1632	0.0256	0.0621	0.0479	0.0358	0.0484
13	0.4971	0.2247	0.554	0.446	0.7303	0.1637	0.5615	0.3461	0.1747	0.1354	0.8473	0.0962	0.526	0.0933	0.7581	0.077	0.3599	0.1608	0.097	0.1076
16	1.4693	0.5615	0.7156	1.3716	0.8714	0.446	1.1593	1.0897	0.3059	0.3417	1.6391	0.1692	0.8714	0.1248	1.2694	0.0975	0.9704	0.1377	0.1637	0.24
19	3.5647	2.163	2.439	5.6604	2.6252	0.9423	1.8326	2.0759	1.0206	0.8023	2.6502	1.1851	1.213	0.0919	2.3338	0.2547	2.3338	0.2113	0.2643	0.9132
21	7.3874	5.2746	5.2392	9.873	4.5623	1.6343	3.2013	4.0847	2.9059	2.255	5.2439	2.8288	1.2792	0.1148	3.5931	0.3882	4.1791	0.3105	0.2547	1.6841
24	15.1333	10.9248	11.4622	15.861	9.6265	2.163	8.0881	7.7257	6.6162	4.6172	11.7142	3.2194	2.0735	0.0921	6.0256	1.1889	7.0958	0.8905	0.4935	2.9643
27						4.9519	16.7317	15.9326	10.8886	11.8408	18.865	7.4483	5.5535	0.068	7.9324	2.0333	10.0044	1.6471	0.9664	5.0587

## Sheet: Figure 3j
Figure 3j
B16-OVA tumour
	Tumour size (x102 mm3)																																								two-way ANOVA	P value
Days	No cell transfer				sgNTC OT-I + isotype								sgNTC OT-I + anti-PD-L1							sgEts1 OT-I + isotype										sgEts1 OT-I + anti-PD-L1											sgNTC OT-I + isotype vs. sgNTC OT-I + anti-PD-L1	0.2813
11	0.673345	0.298953	1.24105	1.89166	0.49708	0.120798	0.077012	0.736377	0.524571	0.298349	0.447056	0.0816786	0.424414	0.163719	0.387891	0.477141	0.276254	0.416279	0.239964	0.167696	0.491356	0.59542	0.233804	0.167696	0.653429	0.825111	0.081875	0.443255	0.871805	0.597706	0.77346	0.359858	0.12757	0.196408	0.107627	0.179816	0.243346	0.416279	0.634671		sgNTC OT-I + isotype vs. sgEts1 OT-I + isotype	0.0002
13	2.4485	0.96862	3.18533	3.43484	1.02193	0.282764	0.243346	1.27623	1.10273	0.616096	0.893073	0.264259	0.674748	0.310525	0.919788	0.84728	0.431234	1.15455	0.59542	0.348014	1.04618	1.27917	0.416617	0.155861	0.944099	1.1593	0.243346	1.12995	1.35556	0.893073	1.21295	0.797257	0.416617	0.524571	0.222194	0.347378	0.389542	1.02193	1.28606		sgNTC OT-I + isotype vs. sgEts1 OT-I + anti-PD-L1	<0.0001
15	5.38132	3.79593	6.25509	6.72351	2.10247	1.23959	0.544033	3.14812	2.38679	1.43852	1.83043	0.753195	0.987035	0.99335	2.29785	2.2538	1.46209	1.61035	1.23134	0.864897	2.32057	2.11407	1.53771	0.400166	1.71438	2.2344	0.610329	2.43777	3.24679	1.77755	2.11407	1.60081	1.40595	1.1276	0.550325	0.573476	1.24446	2.21062	2.85764		sgNTC OT-I + anti-PD-L1 vs. sgEts1 OT-I + anti-PD-L1	<0.0001
17	9.71906	7.01945	10.3831	9.80029	3.0138	2.12628	1.05953	4.9905	3.27094	3.21534	2.42317	0.969963	1.8749	0.89046	3.62778	4.77021	3.51503	3.08203	2.40495	0.867917	2.93116	3.19647	1.98987	0.358893	2.75361	3.08033	0.669991	3.08203	3.61805	1.8554	1.83265	1.46209	0.966382	0.977139	0.570096	0.327531	0.476081	1.99557	2.88337		sgEts1 OT-I + isotype vs. sgEts1 OT-I + anti-PD-L1	<0.0001
19	18.7026	15.0997	17.0941	15.459	7.21443	3.51228	1.97623	12.1141	8.94177	7.96125	6.02391	3.06887	2.746	2.5612	8.07356	5.93357	4.41818	4.77555	4.46579	1.81993	4.04008	4.46217	3.57527	0.534823	3.1616	5.58122	0.606877	4.86488	4.8137	3.51503	2.16305	2.44752	1.07572	1.00602	0.68071	0.345471	0.635449	2.60653	4.35152
21					12.5278	6.90108	3.50197	16.8186	13.2915	11.5113	12.7135	4.36852	4.60587	6.67656	10.3377	7.81532	8.35661	7.0524	7.09583	2.11175	7.67274	7.56408	5.18804	1.11772	5.49108	9.24459	1.49353	9.22553	8.78444	3.80935	2.78411	3.2267	1.02193	0.892202	0.99335	0.668803	1.09665	4.2141	7.14459
23					16.5278	17.8326	6.19931	20.8186	17.2915	18.2182	21.5033	9.81385	10.1588	10.4661	19.3003	11.7142	9.91187	15.9372	13.1992	3.40348	17.1104	13.0479	9.11609	1.75567	9.91259	15.7558	2.25498	12.0747	10.7176	6.35122	4.20314	6.82883	1.71272	2.02412	1.26447	1.69057	2.01726	5.08359	10.0571

## Sheet: Figure 3m
Figure 3m
Tex (Ly108–TIM-3+)
Tex in OT-I (%) (relative to 'spike')																			one-way ANOVA	P value
sgNTC			sgEts1					sgBatf					sgEts1 + Batf						sgNTC vs. sgEts1	0.0391
0.988532	0.952128	1.43885	2.25	1.83014	2.37849	1.67021	3.96354	0.779698	1.28289	0.42963	0.303583	0.236156	0.808732	0.663043	1.25	0.55	0.267148		sgEts1 vs. sgEts1 + Batf	0.0019
																			sgBatf vs. sgEts1 + Batf	0.9924
Fold change of Tex number (relative to 'spike')																			one-way ANOVA	P value
sgNTC			sgEts1					sgBatf					sgEts1 + Batf						sgNTC vs. sgEts1	<0.0001
0.979167	0.9375	1.06667	5.5	4.19355	4.53846	4.22222	5.16541	0.11241	0.342667	0.0631111	0.0615	0.0184167	0.0942105	0.0772727	0.485714	0.0662791	0.018025		sgEts1 vs. sgEts1 + Batf	<0.0001
																			sgBatf vs. sgEts1 + Batf	0.9991

[truncated: 1 more sheets: Figure 3n]
