# Supplementary material for: Single-cell CRISPR screens in vivo map T cell fate regulomes in cancer
Source: Nature. 2023 Nov 15;624(7990):154–63. doi: 10.1038/s41586-023-06733-x (PMC10700132; doi:10.1038/s41586-023-06733-x)
Supplement: Supplementary file 6 — Source Data Fig. 4 [file 41586_2023_6733_MOESM6_ESM.xlsx]

## Sheet: Figure 4b
Figure 4b
OT-I in CD8+ TILs (%) (relative to 'spike')
sgNTC						sgRbpj								Unpaired t-test	P value
0.957692	1.11765	1.05108	1.38596	0.961672	0.904762	2.77487	4.37569	3.74172	2.41026	2.74627	2.91971	2.23776		sgNTC vs. sgRbpj	<0.0001
Cell number (per gram tumour) (x105)
sgNTC							sgRbpj								Unpaired t-test	P value
0.712781	0.541695	0.66257	1.4244	0.259968	1.70128	1.55625	1.97787	2.37029	2.47915	2.53198	0.62659	4.96724	3.48252		sgNTC vs. sgRbpj	0.0028

## Sheet: Figure 4c
Figure 4c
Tpex (Ly108+TIM-3–)
Tpex in OT-I (%) (relative to 'spike')
sgNTC							sgRbpj											Unpaired t-test	P value
0.790657	1.13853	0.716146	0.822289	0.82439	0.988673	1.13141	0.440389	0.278589	0.268908	0.302817	0.184448	0.570431	0.426692	0.415	0.566059	0.569536		sgNTC vs. sgRbpj	<0.0001
Tpex cell number (per gram tumour) (x104)
sgNTC										sgRbpj											Unpaired t-test	P value
1.96339	3.32864	0.921408	1.5869	2.93013	4.88829	3.63369	4.08991	1.29339	3.45217	1.91072	4.54388	1.48598	2.75089	4.43538	5.46641	3.51821	4.17428	1.78734	2.45946		sgNTC vs. sgRbpj	0.4149
Tex (Ly108–TIM-3+)
Tex in OT-I (%) (relative to 'spike')
sgNTC							sgRbpj											Unpaired t-test	P value
1.32955	0.96338	1.2033	1.14188	1.09811	0.991018	0.976271	3.84768	5.624	2.31657	1.53172	2.12814	3.86667	1.815	1.45173	3.93805	1.22992		sgNTC vs. sgRbpj	0.0089
Tex cell number (per gram tumour) (x105)
sgNTC										sgRbpj											Unpaired t-test	P value
0.0360672	0.050618	0.0523421	0.199666	0.210884	0.0682881	0.27321	0.56134	0.0166461	0.725871	0.306665	1.39491	0.727202	1.75076	3.68311	0.517636	1.12521	2.00416	0.160033	1.11677		sgNTC vs. sgRbpj	0.0056

## Sheet: Figure 4d
Figure 4d
	Ki67+ (%) (relative to 'spike')
	sgNTC							sgRbpj												Unpaired t-test	P value
OT-I	1.07981	1.06596	1.26842	0.780415	1.20755	1.31973	1.15957	4.28302	3.54902	3.30645	4.38287	1.86772	1.77401	1.91133	2.88112	1.91469	1.55036		OT-I	sgNTC vs. sgRbpj	0.0015
Tpex	1.10656	0.925311	1.32143	0.853081	1.10931	1.33929	1.13191	1.22624	1.32773	0.766667	1.81786	1.23947	1.12373	0.913043	1.64693	1.35135	1.15417		Tpex	sgNTC vs. sgRbpj	0.2895
Tex	1.03226	1.09892	1.19742	0.657143	1.16354	1.20548	1.1473	3.12782	1.42899	2.93855	2.39161	1.54656	1.32046	1.53035	2.33175	1.64906	1.16904		Tex	sgNTC vs. sgRbpj	0.0062
	BrdU+ (%) (relative to 'spike')
	sgNTC					sgRbpj								Unpaired t-test	P value
OT-I	1.01942	1.00806	0.87027	1.00962	0.93634	1.09804	1.23853	1.30769	1.33017	0.961039	0.967327		OT-I	sgNTC vs. sgRbpj	0.0471
Tpex	0.928571	1.11588	0.994681	1.13369	1.08401	1.2	1.01852	0.886792	0.876307	0.813131	0.946734		Tpex	sgNTC vs. sgRbpj	0.2189
Tex	1.25533	1.00373	1.11182	0.986914	0.741926	1.40236	1.99723	2.57611	1.75647	2.41501	1.59281		Tex	sgNTC vs. sgRbpj	0.0023

## Sheet: Figure 4e
Figure 4e
Ametrine+ (%)
sgNTC						sgRbpj					Unpaired t-test	P value
6.33	8.04	11	6.56	3.56	9.7	21.7	31	16	23.3		sgNTC vs. sgRbpj	0.0006
Cell number (per gram tumour) (x104)
sgNTC						sgRbpj					Unpaired t-test	P value
2.2272	5.31568	2.99062	2.32945	1.17971	4.28872	14.708	7.67992	11.1264	12.4929		sgNTC vs. sgRbpj	0.0003

## Sheet: Figure 4f
Figure 4f
gMFI of RBPJ (x103)																								one-way ANOVA	P value
Splenic naive CD8+				Splenic OT-I				tdLN OT-I					Tumour Tpex					Tumour Tex						Splenic OT-I vs. tdLN OT-I	0.9937
0.216055	0.263865	0.243865	0.294589	0.714	0.597	0.51	0.482	0.842	0.392	0.422	0.388	0.45	0.616	0.594	0.655	0.428	0.545	4.397	2.585	2.351	2.632	3.257		Splenic OT-I vs. Tumour Tpex	>0.9999
																								Splenic OT-I vs. Tumour Tex	<0.0001
																								tdLN OT-I vs. Tumour Tpex	0.9946
																								tdLN OT-I vs. Tumour Tex	<0.0001
																								Tumour Tpex vs. Tumour Tex	<0.0001

## Sheet: Figure 4g
Figure 4g
Tex secondary transfer
	Cell number (per gram tumour) (x103)
	sgNTC					sgRbpj							Paired t-test	P value
OT-I	5.94146	2.30187	3.17468	5.41667	1.68619	15.1837	8.16118	10.9671	10.8333	5.08763		OT-I	sgNTC vs. sgRbpj	0.0032
Tex	5.68598	2.26965	3.10484	5.28125	1.64403	14.9712	8.10405	10.8684	10.7033	5.02149		Tex	sgNTC vs. sgRbpj	0.0033

## Sheet: Figure 4h
Figure 4h
Tex secondary transfer
	gMFI of CTV (x102)
	sgNTC					sgRbpj							Paired t-test	P value
OT-I	2.1	1.34	1.056	1.16	1.97	1.51	0.57	0.683	1.29	1.41		OT-I	sgNTC vs. sgRbpj	0.0484
Tex	2.02	1.37	1.02	1.2	1.96	1.52	0.57	0.681	1.28	1.38		Tex	sgNTC vs. sgRbpj	0.0437

## Sheet: Figure 4l
Figure 4l
	Frequency in OT-I (%) (relative to 'spike')
	sgNTC						sgRbpj												Unpaired t-test	P value
Ki67– Tpex	0.94487	0.997596	0.896679	0.8742	0.96361	1.02683	0.655886	0.454976	0.497573	0.302534	0.65826	0.376947	0.437637	0.433628	0.714032	0.593373		Ki67– Tpex	sgNTC vs. sgRbpj	<0.0001
Ki67+ Tpex	1.17518	0.956825	1.17476	0.941943	1.34426	1.27444	0.722955	0.529148	0.488851	0.444646	0.868812	0.430769	0.608974	0.51125	0.569811	0.722321		Ki67+ Tpex	sgNTC vs. sgRbpj	<0.0001
Ki67+ Tex	0.867778	1.15676	1.46814	1.40336	1.46746	1	5.78022	5.44633	1.90417	4.50485	5.85938	1.68462	2.27049	2.34444	3.0042	1.59677		Ki67+ Tex	sgNTC vs. sgRbpj	0.0094
Ki67– Tex	1.18981	0.923547	1.04789	1.04878	0.665693	0.927027	1.65094	1.99282	1.06552	1.80702	2.08666	1.09589	1.06338	0.597403	1.20765	0.926829		Ki67– Tex	sgNTC vs. sgRbpj	0.0958
