# Supplementary material for: Single-cell CRISPR screens in vivo map T cell fate regulomes in cancer
Source: Nature. 2023 Nov 15;624(7990):154–63. doi: 10.1038/s41586-023-06733-x (PMC10700132; doi:10.1038/s41586-023-06733-x)
Supplement: Supplementary file 7 — Source Data Fig. 5 [file 41586_2023_6733_MOESM7_ESM.xlsx]

## Sheet: Figure 5c
Figure 5c
Day 7 OVA/H-2Kb
GZMB+ cell number (per gram tumour) (x104)
sgNTC							sgRbpj								Unpaired t-test	P value
1.06871	5.01358	0.566642	4.94958	4.33205	3.62427	0.413661	11.1745	9.49864	4.3171	11.5026	3.24494	7.77103	6.2729		sgNTC vs. sgRbpj	0.0062
IFNg+ cell number (per gram tumour) (x103)
sgNTC							sgRbpj								Unpaired t-test	P value
1.52194	1.55139	0.208064	1.99398	0.88837	1.30505	2.07122	13.336	12.7559	3.3749	13.6174	7.5973	5.0315	9.85416		sgNTC vs. sgRbpj	0.0003

## Sheet: Figure 5d
Figure 5d
B16-OVA tumour
	Tumour size (x102 mm3)																		two-way ANOVA	P value
Days after tumour challenge	No cell transfer				sgNTC OT-I						sgRbpj OT-I								sgNTC vs. sgRbpj	<0.0001
12	0.105	0.0848401	0.077	0.0675889	0.0448	0.091894	0.068	0.0388156	0.0888	0.091894	0.048363	0.11857	0.069069	0.047774	0.085637	0.066486	0.040605
14	0.641	0.253798	0.441	0.453739	0.325	0.759792	0.394	0.575733	0.576	0.905741	0.11481	0.5795	0.49421	0.185637	0.14813	0.15246	0.135792
16	1.37	0.913194	1.05	1.1046	0.645	1.11772	0.772	0.809879	0.58	1.12007	0.10849	0.56074	0.43055	0.31857	0.23269	0.31667	0.288848
18	1.84	1.45374	2.17	1.78413	1.372	1.72084	1.419	0.909246	1.2	1.5398	0.14813	0.43123	0.7499	0.86078	0.34961	0.44084	0.41968
20	3.56	3.64774	4.28	2.64774	2.657	2.46706	2.942	1.27623	1.57	2.95451	0.40017	0.18831	0.79726	1.40083	0.53482	0.82045	0.6657
22	6.22	6.69954	8.51	6.21511	4.1	5.01992	4.04	2.04821	3.27	3.17535	0.83532	0.31053	1.0776	2.56186	0.67872	1.3466	1.24278
24	14.37	11.9881	14	12.2923	8.6	7.8261	6.85	4.46579	4.43	5.64109	2.3521	0.54366	2.0563	4.82851	0.96638	2.4232	2.3647
26					12.42	11.1454	9.88	4.92491	7	8.37908	4.2481	0.96862	3.316	8.2255	1.6295	3.4035	3.54071
28					16.24	17.2915	12.65	7.54657	13.01	15.7758	5.842	1.6476	4.6995	11.9282	2.3314	5.1898	5.61302

## Sheet: Figure 5e
Figure 5e
B16-F10 tumour
	Tumour size (x102 mm3)																				two-way ANOVA	P value
Days after tumour challenge	No cell transfer				sgNTC pmel							sgRbpj pmel									sgNTC vs. sgRbpj	<0.0001
11	0.12757	0.125752	0.0675889	0.077012	0.195356	0.0139407	0.21186	0.147177	0.141244	0.158793	0.209706	0.077012	0.0868363	0.162236	0.0520348	0.0557955	0.0388156	0.0864358	0.0385096
13	0.45957	1.21875	0.171453	0.713208	0.233804	0.062135	0.187273	0.12757	0.69469	0.171453	0.254161	0.0724378	0.0970462	0.121694	0.0868363	0.139363	0.0970462	0.077012	0.0417629
15	1.1889	2.03615	0.386901	0.969963	0.554037	0.12757	0.338509	0.241935	1.1243	0.298953	0.561487	0.0933271	0.148613	0.258185	0.155861	0.195356	0.156105	0.0856367	0.192214
17	3.10313	4.75499	1.16025	2.41345	1.1574	0.18598	0.524571	0.319145	2.29785	0.538133	1.04802	0.204885	0.18598	0.330342	0.274488	0.402168	0.262809	0.148613	0.360824
19	10.7176	8.91924	2.20827	5.47756	2.38679	0.319763	1.77043	0.372484	5.55993	1.37313	1.57547	0.171704	0.243346	0.648722	0.195356	0.415265	0.231022	0.310525	0.944099
21	20.2338	14.7388	12.1682	20.8124	8.82649	1.73116	4.97273	1.99671	10.481	5.27462	5.63304	1.37162	0.45957	1.95582	0.577994	0.570096	0.963252	1.10086	3.61805
23					22.928	4.59683	11.1474	7.76239	19.1367	13.1286	14.9936	5.8046	1.40595	6.87783	0.970411	1.09806	1.30579	3.86248	10.4661

## Sheet: Figure 5f
Figure 5f
B16-OVA tumour
	Tumour size (x102 mm3)																																								two-way ANOVA	P value
Days after tumour challenge	No cell transfer					sgNTC OT-I + isotype									sgNTC OT-I + anti-PD-L1							sgRbpj OT-I + isotype									sgRbpj OT-I + anti-PD-L1										sgNTC OT-I + isotype vs. sgNTC OT-I + anti-PD-L1	0.9992
11	0.99335	0.46027	0.69469	0.84814	0.62381	0.10548	0.29142	0.49708	0.56373	0.39219	0.6987	1.0206	1.0535	0.97086	0.98704	0.98253	0.92023	0.6452	0.22357	0.28634	0.77845	0.91319	0.87181	0.63545	0.14148	0.21673	0.99064	0.86749	0.45504	0.23436	0.17196	0.42441	0.086836	0.4775	0.94499	0.93435	0.37836	0.54921	0.12282		sgNTC OT-I + isotype vs. sgRbpj OT-I + isotype	0.0004
13	1.8749	0.67316	1.225	1.4207	1.3207	0.26863	0.55255	1.1037	1.2081	1.4263	1.457	1.675	2.3446	2.4256	1.6841	2.0949	2.4128	1.6776	0.50968	1.1508	1.5871	1.6841	1.437	1.1018	0.31667	0.7847	1.2694	1.9762	1.0315	0.64637	0.7209	1.0595	0.56149	1.5671	1.1851	1.3958	1.1985	1.4878	0.55627		sgNTC OT-I + isotype vs. sgRbpj OT-I + anti-PD-L1	<0.0001
15	5.6863	3.1853	3.1707	3.6278	3.0413	0.54588	1.0618	1.9967	1.7946	2.6609	1.8554	3.8639	5.6282	4.1499	3.5709	4.4449	3.3424	3.2173	1.6104	2.2746	4.1864	2.629	1.5117	2.6841	0.3902	1.3506	2.0949	2.7809	1.5189	0.84428	0.6688	1.5818	0.73026	2.6234	2.7333	2.4268	1.3266	1.6615	0.58479		sgNTC OT-I + anti-PD-L1 vs. sgRbpj OT-I + anti-PD-L1	<0.0001
17	10.98	6.4993	6.7543	6.0651	5.5543	0.79978	0.9637	2.9936	2.239	4.11	2.6065	7.0411	8.7173	6.281	5.6427	7.0194	4.1252	6.3194	1.9956	2.915	4.3471	2.6728	1.4713	2.6521	0.27302	1.0388	2.8173	3.3465	2.2053	1.016	0.35632	1.4647	0.30961	1.6024	2.4646	2.1025	1.4935	1.1817	0.31022		sgRbpj OT-I + isotype vs. sgRbpj OT-I + anti-PD-L1	<0.0001
19	17.055	16.977	9.5342	13.036	11.2906	1.668	2.7905	4.3161	5.2149	4.855	5.2329	8.8958	11.771	8.5502	8.6095	8.3337	5.4632	7.2634	2.6521	4.0673	7.8792	3.9924	1.9558	4.3404	0.37053	1.7924	5.1288	5.1436	2.848	1.71	0.5795	1.7198	0.87743	2.0333	2.1959	2.0241	1.3207	1.7019	0.43672
21						2.4713	3.9931	6.7851	8.421	7.6774	8.7546	12.781	17.643	11.728	10.718	15.295	7.1481	10.433	4.6353	7.7257	10.286	6.1736	3.0492	6.5602	0.43878	2.3916	5.7364	7.2748	5.3552	2.359	0.66959	2.0173	1.0297	3.0715	3.2013	3.0952	1.5018	2.21	0.79307
23						4.9519	6.2776	14.694	15.019	12.941	15.015	17.781	17.643	17.738	15.933	19.108	11.007	13.164	5.9779	12.718	14.22	11.43	4.992	7.6739	0.56186	4.7124	8.3007	11.87	12.654	2.9799	0.95433	2.5507	1.4811	4.3095	5.5407	4.6995	2.2514	3.6236	1.5713

## Sheet: Figure 5g
Figure 5g
B16-hCD19 tumour
	Tumour size (x102 mm3)																				two-way ANOVA	P value
Days after tumour challenge	No cell transfer					sgNTC CAR T							sgRbpj CAR T								sgNTC vs. sgRbpj	<0.0001
10	0.077012	0.0520348	0.0856367	0.0551053	0.12757	0.0679579	0.12757	0.0844427	0.0346055	0.0470497	0.12757	0.0441399	0.058585	0.139363	0.0478689	0.0328511	0.170699	0.0483627	0.058585
13	0.49708	0.224665	0.554037	0.446018	0.730256	0.163719	0.561487	0.346106	0.174731	0.135394	0.84728	0.0962155	0.134002	0.542186	0.0864358	0.0716845	0.635449	0.107627	0.196408
16	1.46928	0.561487	0.715635	1.37162	0.871373	0.446018	1.1593	1.08966	0.30594	0.341668	1.63908	0.169195	0.0902651	0.530788	0.170699	0.0677733	1.51895	0.0787512	0.215106
19	3.56469	2.16305	2.43899	5.66044	2.62524	0.942323	1.83265	2.07586	1.02056	0.802298	2.65025	1.18507	0.077012	0.678721	0.360824	0.126888	2.64274	0.114589	0.402168
21	7.38737	5.27462	5.23921	9.87301	4.56227	1.63428	3.20133	4.08466	2.90594	2.25498	5.24393	2.8288	0.189089	1.13184	0.942323	0.10849	6.37806	0.207023	0.970411
24	15.1333	10.9248	11.4622	15.861	9.62649	2.16305	8.08809	7.72569	6.61618	4.61717	11.7142	3.21935	0.51947	1.94225	1.95356	0.205686	10.5653	0.758141	0.86102
27						4.95189	16.7317	15.9326	10.8886	11.8408	18.865	7.44826	2.66028	4.59082	4.61717	0.757316	15.4207	1.16025	2.53092

## Sheet: Figure 5h
Figure 5h
E.G7-OVA tumour
	Tumour size (x102 mm3)																																two-way ANOVA	P value
Days after tumour challenge	No cell transfer			sgNTC OT-I + isotype							sgNTC OT-I + anti-PD-L1							sgRbpj OT-I + isotype								sgRbpj OT-I + anti-PD-L1							sgNTC OT-I + isotype vs. sgNTC OT-I + anti-PD-L1	0.8862
11	0.871373	0.244195	1.24689	0.298953	0.215106	0.779699	0.107627	0.856718	0.713208	1.26936	0.835319	1.04343	0.559249	0.990642	0.332534	1.09806	0.0679579	1.09386	0.801457	0.59542	0.242782	0.755667	0.931696	0.476081	0.492785	0.51947	0.714826	0.895689	1.43444	0.614941	0.14148		sgNTC OT-I + isotype vs. sgRbpj OT-I + isotype	0.0309
14	1.99671	1.01101	1.75239	0.520562	0.265131	1.5398	0.0868363	1.06877	0.596943	1.83597	0.382951	1.66798	0.286335	1.10086	0.274488	1.27819	0.374439	0.931696	0.446364	0.276254	0.262809	0.610329	0.476081	0.50679	0.669991	0.0675889	0.348014	0.431234	0.616096	0.322863	0.280095		sgNTC OT-I + isotype vs. sgRbpj OT-I + anti-PD-L1	<0.0001
17	3.43347	3.4444	2.78411	0.597706	0.322733	2.23011	0.400113	0.845568	0.778866	3.44782	0.557013	2.0104	0.581767	1.54189	0.233804	1.48113	0.969963	0.776369	0.577994	0.10849	0.213481	0.510041	0.440842	1.17216	0.59542	0.0405132	0.195356	0.713208	0.623426	0.203552	0.379997		sgNTC OT-I + anti-PD-L1 vs. sgRbpj OT-I + anti-PD-L1	<0.0001
20	7.55989	9.38684	8.41729	1.74258	0.560741	5.425	0.922383	1.43444	1.78852	9.39257	1.20909	2.89562	0.919788	3.69194	0.765167	2.66718	3.14812	1.75894	1.06877	0.286335	1.01829	1.18172	1.2895	1.43444	2.21239	0.0388156	0.635449	1.18938	1.2969	0.376398	0.882635		sgRbpj OT-I + isotype vs. sgRbpj OT-I + anti-PD-L1	<0.0001
23	12.8828	16.7908	16.0923	5.30301	1.29789	12.0934	3.8249	4.68288	4.26154	14.5119	2.19002	6.68255	1.23134	8.19706	2.21239	6.39821	7.12081	3.45056	2.03902	0.573476	1.77043	2.10247	2.84545	4.21702	5.44568	0.108922	1.01101	1.73605	2.34999	0.735152	1.67764
26				10.4019	5.38981	21.7416	8.40753	9.16003	10.0707	19.5119	4.20241	15.5098	1.46466	15.4923	4.10783	13.0742	14.0148	9.51504	6.12796	1.2586	5.17568	3.3424	9.80029	10.7429	11.1245	0.215106	2.87114	2.51983	6.3328	1.22552	1.71976

## Sheet: Figure 5j
Figure 5j
OT-I in CD8+ TILs (%) (relative to 'spike')																					one-way ANOVA	P value
sgNTC					sgRbpj					sgIrf1					sgRbpj + Irf1						sgNTC vs. sgRbpj	<0.0001
0.949462	1.17895	1.49396	0.734835	0.746642	2.99941	2.71705	1.98879	2.31104	3.05758	0.612293	1.27134	1.75739	1.73163	1.04513	1.25231	1.30085	1.0296	2.04022	1.4084		sgRbpj vs. sgRbpj + Irf1	0.0015
																					sgIrf1 vs. sgRbpj + Irf1	0.9652

## Sheet: Figure 5k
Figure 5k
Tex (Ly108–TIM-3+)
Tex in OT-I (%) (relative to 'spike')																					one-way ANOVA	P value
sgNTC					sgRbpj					sgIrf1					sgRbpj + Irf1						sgNTC vs. sgRbpj	0.0077
0.935105	0.96329	0.868545	1.35802	1.33065	4.27579	2.00839	2.41594	2.66111	1.21587	1.32302	1.06119	1.01103	1.02499	1.58594	0.917746	0.952683	1.19411	1.07724	0.882353		sgRbpj vs. sgRbpj + Irf1	0.0064
																					sgIrf1 vs. sgRbpj + Irf1	0.9549

## Sheet: Figure 5m
Figure 5m
Ki67+ in OT-I (%) (relative to 'spike')																					one-way ANOVA	P value
sgNTC					sgRbpj					sgIrf1					sgRbpj + Irf1						sgNTC vs. sgRbpj	0.0089
1.17659	1	1.12093	1.17342	1.09703	1.63901	1.34552	1.31893	1.99354	1.555	1.26598	0.878396	0.938525	0.940092	1.22869	1.2561	1.22069	0.793103	1.17766	1		sgNTC vs. sgIrf1	0.9539
																					sgRbpj vs. sgRbpj + Irf1	0.0059
																					sgIrf1 vs. sgRbpj + Irf1	0.9882

## Sheet: Figure 5n
Figure 5n
GZMB+ in OT-I (%) (relative to 'spike')																					one-way ANOVA	P value
sgNTC					sgRbpj					sgIrf1					sgRbpj + Irf1						sgNTC vs. sgRbpj	0.0001
1.1019	0.976071	0.968992	1.34672	1.76901	3.68572	3.43171	2.63645	4.17313	2.00909	1.83333	1.29121	1.36438	1.20584	2.31151	1.26642	1.31335	1.21622	1.61869	0.994941		sgNTC vs. sgIrf1	0.6945
																					sgRbpj vs. sgRbpj + Irf1	0.0002
																					sgIrf1 vs. sgRbpj + Irf1	0.7773
IFNg+ in OT-I (%) (relative to 'spike')																			one-way ANOVA	P value
sgNTC					sgRbpj				sgIrf1				sgRbpj + Irf1						sgNTC vs. sgRbpj	0.0018
1.16604	1.11494	1.25641	1.56383	0.97561	1.8314	2.62324	2.80488	2.08824	2.05366	1.05585	0.978541	1.61458	1.42721	1.58416	1.96	1.52955	1.34667		sgNTC vs. sgIrf1	0.8183
																			sgRbpj vs. sgRbpj + Irf1	0.0297
																			sgIrf1 vs. sgRbpj + Irf1	0.9311
