# Supplementary material for: Single-cell CRISPR screens in vivo map T cell fate regulomes in cancer
Source: Nature. 2023 Nov 15;624(7990):154–63. doi: 10.1038/s41586-023-06733-x (PMC10700132; doi:10.1038/s41586-023-06733-x)
Supplement: Supplementary file 8 — Source Data Extended Data Fig. 1 [file 41586_2023_6733_MOESM8_ESM.xlsx]

## Sheet: Extended Data Figure 1l
Extended Data Figure 1l
gMFI of TOX (x102)																																														one-way ANOVA	P value
Splenic naive CD8+					Splenic OT-I										tdLN OT-I										Tpex OT-I										Tex OT-I											Tex OT-I vs. Tpex OT-I	<0.0001
1.57	1.27	1.11	1.15	1.44	1.37	1.11	0.655	0.956	1.24	1.4	0.894	0.77	0.786	1.15	3.76	4.18	4.31	3.33	3.91	3.54	3.73	3.94	2.97	3.8	7.23	6.54	5.52	5.6	6.86	5.91	5.98	4.9	4.33	5.62	16.66	17.73	11.69	14.87	15.86	16.37	13.83	12.06	13.18	13.47		Tex OT-I vs. tdLN OT-I	<0.0001
																																														Tex OT-I vs. Splenic OT-I	<0.0001
																																														Tex OT-I vs. Splenic naive CD8+	<0.0001
																																														Tpex OT-I vs. tdLN OT-I	0.0009
																																														Tpex OT-I vs. Splenic OT-I	<0.0001
																																														Tpex OT-I vs. Splenic naive CD8+	<0.0001

## Sheet: Extended Data Figure 1m
Extended Data Figure 1m
	Frequency in OT-I (%)
Tpex	52	85.4	41.2	70	45.6	78.9	44.6	84.8	96.4	71.9	52.2	64.2	87.3	53.4	84.4	37.5	71.7	48.6
Tex	45	9.76	56.1	27.6	51.8	20.4	52.8	14	3.18	26.5	43.9	21.4	9.34	42.7	9.78	58.8	26.8	47.3
Teff	1.83	4.27	2.49	1.34	2.12	0.75	2.08	0.46	0.16	0.43	3.14	11.9	1.39	3.34	4.89	3.1	0.9	3.21
gMFI of TOX (x102)																one-way ANOVA	P value
Tpex (Ly108+TIM-3–CD11c–)					Tex (Ly108–TIM-3+CD11c–)					Teff (Ly108–TIM-3+CD11c+)						Tpex vs. Teff	0.0003
9.12	8.5	9.72	9.11	7.73	20.02	18.22	17.76	15.16	16.07	5.41	4.32	2.14	4.25	3.35		Tex vs. Teff	<0.0001
gMFI of CD39 (x103)																one-way ANOVA	P value
Tpex (Ly108+TIM-3–CD11c–)					Tex (Ly108–TIM-3+CD11c–)					Teff (Ly108–TIM-3+CD11c+)						Tpex vs. Teff	0.0002
0.0654	0.0658	0.0899	0.0654	0.0795	2.84	2.323	1.97	2.682	2.372	0.959	0.761	0.801	1.085	0.692		Tex vs. Teff	<0.0001
