# Supplementary material for: Single-cell CRISPR screens in vivo map T cell fate regulomes in cancer
Source: Nature. 2023 Nov 15;624(7990):154–63. doi: 10.1038/s41586-023-06733-x (PMC10700132; doi:10.1038/s41586-023-06733-x)
Supplement: Supplementary file 9 — Source Data Extended Data Fig. 2 [file 41586_2023_6733_MOESM9_ESM.xlsx]

## Sheet: Extended Data Figure 2b
Extended Data Figure 2b
	gMFI of TOX (x102)													Unpaired t-test	P value
	Tpex						Tex							Day 7 Tpex vs. Day 14 Tpex	0.1837
Day 7	7.18	7.39	3.71	5.35	5.37		12.69	9.64	5.14	9.29	9.38			Day 7 Tpex vs. Day 21 Tpex	0.0158
Day 14	6.94	9.47	5.97	8.55	5.57	6.32	13.92	17.02	10.11	14.12	13.94	16.88		Day 7 Tex vs. Day 14 Tex	0.0101
Day 21	7.53	9.16	6.03	9.07	8.76	9.93	13.22	12.41	10.23	14.46	12.2	14.01		Day 7 Tex vs. Day 21 Tex	0.0225
	gMFI of TCF-1 (x103)													Unpaired t-test	P value
	Tpex						Tex							Day 7 Tpex vs. Day 14 Tpex	0.0171
Day 7	5.001	6.866	8.747	16.231	11.3		0.519	1.109	1.729	3.771	2.49			Day 7 Tpex vs. Day 21 Tpex	0.004
Day 14	3.81	5.172	3.287	4.595	3.395	5.691	0.533	0.725	0.577	1.154	0.497	0.837		Day 7 Tex vs. Day 14 Tex	0.0041
Day 21	2.406	3.532	2.199	2.386	3.238	3.042	0.349	0.303	0.306	0.342	0.337	0.386		Day 7 Tex vs. Day 21 Tex	0.0026
	gMFI of PD-1 (x104)													Unpaired t-test	P value
	Tpex						Tex							Day 7 Tpex vs. Day 14 Tpex	<0.0001
Day 7	1.048	1.141	1.052	1.149	0.844		2.097	1.797	2.395	1.85	1.857			Day 7 Tpex vs. Day 21 Tpex	<0.0001
Day 14	1.753	2.17	2.168	1.813	1.776	1.855	3.161	2.634	2.999	2.797	2.7	3.166		Day 7 Tex vs. Day 14 Tex	0.0001
Day 21	2.858	3.279	3.321	3.101	3.449	3.656	4.026	3.046	3.809	3.395	3.544	3.224		Day 7 Tex vs. Day 21 Tex	<0.0001
	gMFI of CD39 (x103)													Unpaired t-test	P value
	Tpex						Tex							Day 7 Tpex vs. Day 14 Tpex	0.0668
Day 7	0.193	0.374	0.479	0.973	0.591		1.204	1.907	1.345	2.332	1.503			Day 7 Tpex vs. Day 21 Tpex	0.0178
Day 14	0.295	0.235	0.231	0.291	0.317	0.278	2.98	2.681	2.396	2.206	2.261	2.238		Day 7 Tex vs. Day 14 Tex	0.0072
Day 21	0.179	0.055	0.265	0.226	0.107	0.17	2.834	3.197	3.316	3.122	2.17	2.165		Day 7 Tex vs. Day 21 Tex	0.004
	Ki67+ (%)													Unpaired t-test	P value
	Tpex						Tex							Day 7 Tpex vs. Day 14 Tpex	0.0889
Day 7	45.7	40.3	42.1	38.4	38.6		57.4	59	66.9	84.6	70.5			Day 7 Tpex vs. Day 21 Tpex	0.0249
Day 14	26.1	39.4	28.2	44.4	32.8	36.8	59.3	53.5	48.4	59	38	69.7		Day 7 Tex vs. Day 14 Tex	0.0788
Day 21	28	36.5	40.4	32.3	29.4	38.2	43.2	38.8	27.1	44.5	39.8	47.3		Day 7 Tex vs. Day 21 Tex	0.0007
	IFNg+ (%)													Unpaired t-test	P value
	Tpex						Tex							Day 7 Tpex vs. Day 14 Tpex	0.0007
Day 7	29.5	24.8	30.3	19	28.5		87.7	72.2	80	79.5	67.3			Day 7 Tpex vs. Day 21 Tpex	0.0008
Day 14	10.9	6.44	20.5	7.01	7.65	12.9	39.3	56.6	62.3	30.8	52.3	46.6		Day 7 Tex vs. Day 14 Tex	0.001
Day 21	17.7	9.68	4.76	6.25	11.138	17.3	62.1	43.7	41.4	53.6	50.66	52.5		Day 7 Tex vs. Day 21 Tex	0.0003
	GZMB+ (%)													Unpaired t-test	P value
	Tpex						Tex							Day 7 Tex vs. Day 14 Tex	0.0097
Day 7	3.57	4.46	5.27	1.87	4.07		76.9	70.1	60	71.2	75.6			Day 7 Tex vs. Day 21 Tex	0.0396
Day 14	1.76	0.92	0.33	1.08	1.27	1.58	43.1	52.5	65.2	52.3	66	48.7
Day 21	1.93	3.23	3.57	3.12	2.734	1.82	70.8	42.5	65.5	54.2	56.64	60.2
	TNF+ (%)													Unpaired t-test	P value
	Tpex						Tex							Day 7 Tpex vs. Day 14 Tpex	0.0021
Day 7	32.1	27.2	20.8	20.9	26.2		24.6	17.5	18	3.42	14.3			Day 7 Tpex vs. Day 21 Tpex	0.0146
Day 14	13.8	12.9	17	10.8	14.6	20.6	2.27	4.04	4.92	2.72	2.98	5.56		Day 7 Tex vs. Day 14 Tex	0.0048
Day 21	13.2	23.7	9.52	10.9	15.744	21.4	4.94	3.71	0	2.19	3.028	4.3		Day 7 Tex vs. Day 21 Tex	0.0037

## Sheet: Extended Data Figure 2g
Extended Data Figure 2g
pS6+ (%)																														one-way ANOVA	P value
Splenic naive CD8+					Ki67– Tpex						Ki67+ Tpex						Ki67+ Tex						Ki67– Tex							Ki67– Tpex vs. Ki67+ Tpex	0.0003
2.67	2.48	3.24	3.26	3.63	10.9	10.7	14	12.3	23.4	11.5	36.3	38.4	40.8	27.7	55.3	27.1	55.7	38.4	62.8	45.2	68.9	62.5	21.2	24.5	10.2	21.6	28.6	14		Ki67– Tpex vs. Ki67+ Tex	<0.0001
																														Ki67+ Tex vs. Ki67– Tex	<0.0001

## Sheet: Extended Data Figure 2h
Extended Data Figure 2h
gMFI of CD98 (x103)																															one-way ANOVA	P value
Splenic naive CD8+						Ki67– Tpex						Ki67+ Tpex						Ki67+ Tex						Ki67– Tex							Ki67– Tpex vs. Ki67+ Tpex	<0.0001
0.197	0.148	0.147	0.117	0.134	0.147	0.929	1.034	1.022	0.984	0.967	0.775	1.96	1.821	1.648	1.599	1.777	1.817	2.789	2.492	2.678	2.35	2.293	2.231	1.274	0.97	1.078	1.008	0.892	0.706		Ki67– Tpex vs. Ki67+ Tex	<0.0001
																															Ki67+ Tex vs. Ki67– Tex	<0.0001
gMFI of CD71 (x103)																															one-way ANOVA	P value
Splenic naive CD8+						Ki67– Tpex						Ki67+ Tpex						Ki67+ Tex						Ki67– Tex							Ki67– Tpex vs. Ki67+ Tpex	<0.0001
0.28	0.229	0.247	0.261	0.2	0.205	1.127	0.986	0.856	0.999	0.878	1.201	4.741	2.216	3.031	2.965	2.804	3.438	5.036	4.731	4.695	5.047	4.317	4.38	1.658	1.198	1.157	1.353	0.95	0.878		Ki67– Tpex vs. Ki67+ Tex	<0.0001
																															Ki67+ Tex vs. Ki67– Tex	<0.0001

## Sheet: Extended Data Figure 2i
Extended Data Figure 2i
gMFI of MitoTracker (x104)																															one-way ANOVA	P value
Splenic naive CD8+						Ki67– Tpex						Ki67+ Tpex						Ki67+ Tex						Ki67– Tex							Ki67– Tpex vs. Ki67+ Tpex	0.0012
1.4387	1.231	1.1199	1.3065	1.2729	1.2812	0.7998	1.0371	1.2471	1.1989	1.3619	1.2672	1.4856	1.8129	2.0375	1.9522	2.2214	2.3392	1.977	2.4197	2.9025	2.7661	3.0933	3.2738	1.3482	1.6288	1.7773	1.8268	1.9103	1.9175		Ki67– Tpex vs. Ki67+ Tex	<0.0001
																															Ki67+ Tex vs. Ki67– Tex	0.0001

## Sheet: Extended Data Figure 2j
Extended Data Figure 2j
GZMB+ (%)																										one-way ANOVA	P value
Splenic naive CD8+					Ki67– Tpex					Ki67+ Tpex					Ki67+ Tex					Ki67– Tex						Ki67– Tpex vs. Ki67+ Tex	<0.0001
0.00455	0.00243	0.00127	0.00651	0.00445	0.84	1.15	0.88	0.7	0.28	8.47	7.34	4.67	1.8	3.42	57.5	41.1	56.3	46.2	64.2	30.4	28.4	36.7	31.3	36.4		Ki67+ Tpex vs. Ki67+ Tex	<0.0001
																										Ki67+ Tex vs. Ki67– Tex	<0.0001
IFNg+ (%)																															one-way ANOVA	P value
Splenic naive CD8+						Ki67– Tpex						Ki67+ Tpex						Ki67+ Tex						Ki67– Tex							Ki67– Tpex vs. Ki67+ Tex	<0.0001
0.027	0.055	0.027	0.01	0.015	0.022	3.86	3.04	1.81	1.2	4.75	1.54	2.43	4.45	3.83	4.06	6.5	6.02	40.2	24	27.9	21.1	16.5	29.1	29.4	42.7	24.7	20.8	28.6	18.6		Ki67+ Tpex vs. Ki67+ Tex	<0.0001
																															Ki67+ Tex vs. Ki67– Tex	0.9914

## Sheet: Extended Data Figure 2k
Extended Data Figure 2k
gMFI of T-bet (x103)																																					one-way ANOVA	P value
Splenic naive CD8+				Ki67– Tpex								Ki67+ Tpex								Ki67+ Tex								Ki67– Tex									Ki67– Tpex vs. Ki67+ Tex	<0.0001
0.155	0.229	0.266	0.206	0.618	0.628	0.624	0.496	0.759	0.745	0.793	0.787	1.642	1.646	1.488	1.109	1.784	1.886	1.904	1.819	3.783	3.125	3.421	2.533	3.699	3.315	3.549	4.296	1.477	1.033	1.095	0.803	1.378	1.154	1.179	1.639		Ki67+ Tpex vs. Ki67+ Tex	<0.0001
																																					Ki67+ Tex vs. Ki67– Tex	<0.0001
gMFI of BATF (x102)																																					one-way ANOVA	P value
Splenic naive CD8+				Ki67– Tpex								Ki67+ Tpex								Ki67+ Tex								Ki67– Tex									Ki67– Tpex vs. Ki67+ Tex	<0.0001
3.29	4.56	5.39	5.44	4.72	4.41	4.12	4.52	5.76	5.98	5.9	5.14	7.14	7.74	6.9	7.97	7.74	8	7.78	7.53	12.93	13.77	13	20.83	14.44	14.98	15.29	15.24	9.27	9.72	9.32	10.5	10.5	10.18	8.58	9.91		Ki67+ Tpex vs. Ki67+ Tex	<0.0001
																																					Ki67+ Tex vs. Ki67– Tex	<0.0001
