# Supplementary material for: Single-cell CRISPR screens in vivo map T cell fate regulomes in cancer
Source: Nature. 2023 Nov 15;624(7990):154–63. doi: 10.1038/s41586-023-06733-x (PMC10700132; doi:10.1038/s41586-023-06733-x)
Supplement: Supplementary file 10 — Source Data Extended Data Fig. 3 [file 41586_2023_6733_MOESM10_ESM.xlsx]

## Sheet: Extended Data Figure 3b
Extended Data Figure 3b
gMFI of IKAROS (relative to 'spike')
sgNTC								sgIkzf1										Unpaired t-test	P value
0.92906	0.910657	0.985367	0.939932	0.978775	0.872507	1.01817	0.913962	0.210477	0.283722	0.250738	0.243872	0.271584	0.302411	0.209487	0.245954	0.185415		sgNTC vs. sgIkzf1	<0.0001

## Sheet: Extended Data Figure 3c
Extended Data Figure 3c
Tpex (TCF-1+TIM-3–)
Tpex in OT-I (%) (relative to 'spike')													Unpaired t-test	P value
sgNTC				sgIkzf1									sgNTC vs. sgIkzf1	0.0006
1.02732	1.11692	1.04842	0.882217	2.23756	1.65143	1.45855	1.96855	1.89219	1.91281	1.35674	1.64431
Cell number (per gram tumour) (x105)																	Unpaired t-test	P value
sgNTC								sgIkzf1									sgNTC vs. sgIkzf1	0.0016
0.177551	0.208966	0.135403	0.174336	0.503311	0.0429226	0.374251	0.32557	3.85202	1.55037	2.55054	2.34612	7.02839	0.799872	7.47621	3.25233
Tex (TCF-1–TIM-3+)
Tex in OT-I (%) (relative to 'spike')													Unpaired t-test	P value
sgNTC				sgIkzf1									sgNTC vs. sgIkzf1	<0.0001
1.02033	0.964974	1.01168	1.14225	0.677146	0.585366	0.556096	0.416096	0.569678	0.380531	0.443038	0.541667
Cell number (per gram tumour) (x105)																	Unpaired t-test	P value
sgNTC								sgIkzf1									sgNTC vs. sgIkzf1	0.1655
1.09139	2.16883	1.02206	0.46518	1.92432	0.404195	0.980511	0.946729	1.45395	3.0251	1.48267	0.578223	2.72827	0.584582	1.82984	1.79916

## Sheet: Extended Data Figure 3d
Extended Data Figure 3d
OT-I in CD8+ TILs (%) (relative to 'spike')
sgNTC					sgIkzf1								Unpaired t-test	P value
1.04981	1.03923	0.610314	1.08539	1.17589	23.2222	10.9372	18.3467	8.87482	33.8643	22.207	27.4002		sgNTC vs. sgIkzf1	0.0006
Cell number (per gram tumour) (x104)
sgNTC							sgIkzf1								Unpaired t-test	P value
0.990744	7.63795	0.736871	0.571259	2.99326	0.760943	0.57791	9.90744	18.0511	5.97463	2.17793	22.1431	7.27859	7.01748		sgNTC vs. sgIkzf1	0.0133

## Sheet: Extended Data Figure 3e
Extended Data Figure 3e
Tpex (Ly108+TIM-3–)
Tpex in OT-I (%) (relative to 'spike')
sgNTC					sgIkzf1								Unpaired t-test	P value
0.816856	0.993614	1.22349	1.045	0.848649	1.53454	1.29922	2.2381	1.55143	1.23994	1.86765	1.58031		sgNTC vs. sgIkzf1	0.0036
Cell number (per gram tumour) (x104)
sgNTC							sgIkzf1								Unpaired t-test	P value
0.477025	4.88829	0.0924076	0.330259	1.99551	0.104216	0.227036	5.50413	13.2463	1.65298	2.99941	16.5843	3.88582	4.12793		sgNTC vs. sgIkzf1	0.0268
Tex (Ly108–TIM-3+)
Tex in OT-I (%) (relative to 'spike')
sgNTC					sgIkzf1								Unpaired t-test	P value
1.02212	0.830609	0.966146	1.0641	1.03937	0.874739	0.651613	0.466667	0.818402	0.194054	0.52349	0.659459		sgNTC vs. sgIkzf1	0.0056
Cell number (per gram tumour) (x104)
sgNTC							sgIkzf1								Unpaired t-test	P value
2.47702	2.4747	2.59746	1.20601	1.87681	2.62861	1.32611	4.03636	1.29933	3.98309	1.15603	3.55405	5.29352	2.6006		sgNTC vs. sgIkzf1	0.1172

## Sheet: Extended Data Figure 3f
Extended Data Figure 3f
Day 7 tdLN OT-I
Cell number (x104)
sgNTC								sgIkzf1									Unpaired t-test	P value
0.6048	0.23205	0.618	0.864	0.116028	0.3333	0.32592	0.6897	2.14277	1.01761	2.92602	2.94979	0.781393	1.61027	0.551115	2.30221		sgNTC vs. sgIkzf1	0.0019
Day 7 splenic OT-I
Cell number (x104)
sgNTC								sgIkzf1									Unpaired t-test	P value
2.1266	0.651345	1.443	1.836	0.165585	0.648284	0.652	1.6011	7.95423	3.41968	6.97155	5.32215	0.771074	2.80872	1.701	6.3029		sgNTC vs. sgIkzf1	0.0042

## Sheet: Extended Data Figure 3g
Extended Data Figure 3g
Day 7 tdLN OT-I
Ly108+TIM-3– in OT-I (%)
sgNTC						sgIkzf1									Unpaired t-test	P value
98	96.9	96.6	98.8	86.2	97.3	98.4	96.3	97.5	94.7	93.8	95.8	91.7	97.7		sgNTC vs. sgIkzf1	0.96
Day 7 splenic OT-I
Ly108+TIM-3– in OT-I (%)
sgNTC						sgIkzf1									Unpaired t-test	P value
96.8	97	91.9	94	94.5	98.3	96.7	98	97.3	91.8	96	97.1	93	99.1		sgNTC vs. sgIkzf1	0.5927

## Sheet: Extended Data Figure 3h
Extended Data Figure 3h
gMFI of T-bet (relative to 'spike')
sgNTC				sgIkzf1									Unpaired t-test	P value
1.19949	1.1187	1.06894	1.13529	0.729019	0.644938	0.772258	0.600678	0.690276	0.640618	0.731773	0.722585		sgNTC vs. sgIkzf1	<0.0001
gMFI of BATF (relative to 'spike')
sgNTC				sgIkzf1									Unpaired t-test	P value
0.958669	1.03561	0.978476	1.02991	0.727299	0.694892	0.805361	0.641651	0.70457	0.705045	0.690429	0.703117		sgNTC vs. sgIkzf1	<0.0001
gMFI of RUNX3 (relative to 'spike')
sgNTC				sgIkzf1									Unpaired t-test	P value
1.09292	0.951701	0.980392	0.979208	0.606849	0.651914	0.650324	0.568562	0.663462	0.671273	0.598647	0.56594		sgNTC vs. sgIkzf1	<0.0001
gMFI of CX3CR1 (relative to 'spike')
sgNTC				sgIkzf1									Unpaired t-test	P value
0.996337	0.934426	0.998874	0.924678	0.292162	0.461315	0.168692	0.113333	0.169314	0.128938	0.545455	0.556769		sgNTC vs. sgIkzf1	<0.0001

## Sheet: Extended Data Figure 3i
Extended Data Figure 3i
OVA/H-2Kb
GZMB+ in OT-I (%) (relative to 'spike')
sgNTC							sgIkzf1									Unpaired t-test	P value
1.01704	0.964444	0.864865	1.21528	1.05854	1.23925	1.2301	0.355856	0.415758	0.237696	0.344203	0.315678	0.258907	0.268056	0.31523		sgNTC vs. sgIkzf1	<0.0001
IFNg+ in OT-I (%) (relative to 'spike')
sgNTC							sgIkzf1									Unpaired t-test	P value
0.809524	0.880734	1.23684	1.1625	1.18667	0.661355	1.29362	0.316835	0.56383	0.64	0.64	0.545455	0.439409	0.901235	0.984		sgNTC vs. sgIkzf1	0.0052
PMA + Iono
GZMB+ in OT-I (%) (relative to 'spike')
sgNTC								sgIkzf1										Unpaired t-test	P value
1.35166	0.995516	1.11921	1.06333	1.03548	1.16484	1.04636	1.28448	0.305	0.32328	0.334637	0.318367	0.304348	0.446667	0.18543	0.338747	0.181073		sgNTC vs. sgIkzf1	<0.0001
IFNg+ in OT-I (%) (relative to 'spike')
sgNTC								sgIkzf1										Unpaired t-test	P value
1.0875	0.860927	1.08955	0.89604	1.01422	1.24312	1.05556	0.890291	0.602871	0.835514	0.66242	0.870968	0.976555	0.797203	0.460674	0.684411	0.441176		sgNTC vs. sgIkzf1	0.0011

## Sheet: Extended Data Figure 3k
Extended Data Figure 3k
	Frequency in OT-I (%)
	sgNTC							sgIkzf1									Paired t-test	P value
Tpex	5.2	6.25	2.17	18.9	15.7	12.5	22.1	30	12.2	35.9	41.7	53.7	38.6	27.9		Tpex	sgNTC vs. sgIkzf1	0.0031
Tex	88.9	92.7	97.8	60.4	82.4	70.4	76.5	67	86.6	64.1	25	45.3	31.8	72.1		Tex	sgNTC vs. sgIkzf1	0.0039
	Cell number (per gram tumour) (x103)
	sgNTC							sgIkzf1									Paired t-test	P value
Tpex	0.1364	0.13193	0.0732259	0.125231	0.805125	0.268579	0.42213	1.06526	0.220605	0.511557	0.250231	1.64455	0.480103	0.478304		Tpex	sgNTC vs. sgIkzf1	0.0318
Tex	2.31579	1.96093	3.28748	0.399898	4.21732	1.5144	1.46217	2.31579	1.56442	0.911483	0.150069	1.38223	0.400036	1.23913		Tex	sgNTC vs. sgIkzf1	0.0544

## Sheet: Extended Data Figure 3p
Extended Data Figure 3p
	Ki67+ (%) (relative to 'spike')
	sgNTC							sgIkzf1										Unpaired t-test	P value
OT-I	0.977312	0.91791	0.980583	0.972179	1.00986	0.966954	1.03202	0.543988	0.465839	0.621429	0.522078	0.52809	0.590389	0.614379	0.481547		OT-I	sgNTC vs. sgIkzf1	<0.0001
Tpex	0.939002	0.934831	0.984211	0.934932	1.03612	1.03777	1.04398	0.542587	0.451187	0.606461	0.489097	0.491848	0.556213	0.624642	0.509804		Tpex	sgNTC vs. sgIkzf1	<0.0001
Tex	1.07881	0.855453	0.930825	1.01401	0.979499	0.986471	0.965649	0.911379	0.837366	0.938567	0.894904	0.980363	0.939712	0.96767	1.0087		Tex	sgNTC vs. sgIkzf1	0.2518

[truncated: 3 more sheets: Extended Data Figure 3q, Extended Data Figure 3r, Extended Data Figure 3s]
