# Supplementary material for: Single-cell CRISPR screens in vivo map T cell fate regulomes in cancer
Source: Nature. 2023 Nov 15;624(7990):154–63. doi: 10.1038/s41586-023-06733-x (PMC10700132; doi:10.1038/s41586-023-06733-x)
Supplement: Supplementary file 11 — Source Data Extended Data Fig. 4 [file 41586_2023_6733_MOESM11_ESM.xlsx]

## Sheet: Extended Data Figure 4f
Extended Data Figure 4f
gMFI of FSC-A (relative to 'spike')
sgNTC			sgEts1								Unpaired t-test	P value
0.989532	1.02095	0.990424	1.08009	1.0584	1.06233	1.05824	1.06993	1.03665	1.02149		sgNTC vs. sgEts1	0.0034
gMFI of CD71 (relative to 'spike')
sgNTC			sgEts1								Unpaired t-test	P value
0.969301	1.05308	1.01914	1.43201	1.21337	1.15229	1.68421	1.21027	1.12712	1.25871		sgNTC vs. sgEts1	0.0445
gMFI of CD98 (relative to 'spike')
sgNTC			sgEts1								Unpaired t-test	P value
1.02367	1.01576	0.965683	1.26039	1.31096	1.3286	1.54898	1.16736	1.04031	1.12113		sgNTC vs. sgEts1	0.0359

## Sheet: Extended Data Figure 4g
Extended Data Figure 4g
OT-I in CD8+ TILs (%) (relative to 'spike')
sgNTC					sgEts1								Unpaired t-test	P value
1.04981	1.03923	0.610314	1.08539	1.17589	1.69745	1.75173	3.04751	1.65912	1.52668	3.539	2.9281		sgNTC vs. sgEts1	0.0067
Cell number (per gram tumour) (x104)
sgNTC							sgEts1								Unpaired t-test	P value
0.723651	1.18655	0.533264	0.471278	1.93116	1.81117	0.134438	4.30155	3.23402	5.91494	2.82097	7.90225	6.11127	1.44253		sgNTC vs. sgEts1	0.0017

## Sheet: Extended Data Figure 4h
Extended Data Figure 4h
Tpex (Ly108+TIM-3–)
Tpex in OT-I (%) (relative to 'spike')
sgNTC					sgEts1								Unpaired t-test	P value
0.816856	0.993614	1.22349	1.045	0.848649	0.515006	0.716628	0.239222	0.402632	0.378125	0.246154	0.163536		sgNTC vs. sgEts1	0.0002
Cell number (per gram tumour) (x103)
sgNTC							sgEts1								Unpaired t-test	P value
12.332	5.11846	2.72021	1.80371	6.21898	2.35031	0.243781	18.993	9.78715	4.6942	4.34116	9.45876	2.36479	0.421612		sgNTC vs. sgEts1	0.3471
Tex (Ly108–TIM-3+)
Tex in OT-I (%) (relative to 'spike')
sgNTC					sgEts1								Unpaired t-test	P value
1.02212	0.830609	0.966146	1.0641	1.03937	2.35954	1.69675	1.39557	1.32513	1.27315	1.58333	1.66308		sgNTC vs. sgEts1	0.0042
Cell number (per gram tumour) (x104)
sgNTC							sgEts1								Unpaired t-test	P value
0.0963361	0.651441	0.344041	0.278482	1.2438	1.51633	0.10755	4.46843	2.04254	5.15984	2.19409	6.46548	5.64607	1.31139		sgNTC vs. sgEts1	0.0014

## Sheet: Extended Data Figure 4i
Extended Data Figure 4i
Day 7 tdLN OT-I
Cell number (x104)
sgNTC					sgRbpj						Unpaired t-test	P value
1.10775	3.09375	2.064	1.89	1.7745	1.83659	1.2269	2.1877	1.79	1.9745		sgNTC vs. sgEts1	0.6237
Day 7 splenic OT-I
Cell number (x104)
sgNTC					sgRbpj						Unpaired t-test	P value
1.575	4.5567	2.36	4.995	4.1236	3.591	5.28	3.6661	4.845	4.6536		sgNTC vs. sgEts1	0.2663

## Sheet: Extended Data Figure 4j
Extended Data Figure 4j
Day 7 tdLN OT-I
Ly108+TIM-3– in OT-I (%)
sgNTC						sgEts1							Unpaired t-test	P value
98	96.9	96.6	98.8	86.2	97.9	97.3	93.2	82.6	88.2	95.7	96.1		sgNTC vs. sgEts1	0.268
Day 7 splenic OT-I
Ly108+TIM-3– in OT-I (%)
sgNTC						sgEts1							Unpaired t-test	P value
96.8	96.7	91.9	94	94.5	98.3	96.2	88	93.5	93.3	95.1	88.6		sgNTC vs. sgEts1	0.1131

## Sheet: Extended Data Figure 4k
Extended Data Figure 4k
gMFI of BATF (relative to 'spike')
sgNTC					sgEts1							Unpaired t-test	P value
1.03245	1.07851	0.930565	1.06617	1.08755	1.17962	1.15094	1.27766	1.47177	1.53169	1.5768		sgNTC vs. sgEts1	0.0048
gMFI of T-bet (relative to 'spike')
sgNTC					sgEts1							Unpaired t-test	P value
0.954392	1.00294	1.10135	1.01522	1.00497	1.11433	1.28319	1.17406	1.04163	1.4083	1.25541		sgNTC vs. sgEts1	0.012
gMFI of CX3CR1 (relative to 'spike')
sgNTC							sgEts1								Unpaired t-test	P value
1.04716	0.911565	0.925263	0.948087	1.10095	1.01722	0.947514	1.28193	2.0895	1.5	1.33219	2.36463	1.51856	1.83529		sgNTC vs. sgEts1	0.0006
gMFI of CXCR6 (relative to 'spike')
sgNTC							sgEts1								Unpaired t-test	P value
1.52013	0.936565	1.0201	1.1	1.05616	0.986897	1.01242	2.625	2.29167	2.11045	1.40037	2.62151	2.52282	1.99177		sgNTC vs. sgEts1	<0.0001

## Sheet: Extended Data Figure 4l
Extended Data Figure 4l
PMA + Iono
GZMB+ in OT-I (%) (relative to 'spike')
sgNTC							sgEts1							Unpaired t-test	P value
1.10932	0.923913	1.15594	1.01905	1.08978	1.01977	0.952	2.48696	3.78378	2.98473	3.01242	2.62281	3.12757		sgNTC vs. sgEts1	<0.0001
IFNg+ in OT-I (%) (relative to 'spike')
sgNTC							sgEts1							Unpaired t-test	P value
0.685675	1.03333	1.16733	0.868327	1.0892	0.953416	0.967442	1.82613	2.02555	1.22134	1.09207	1.1847	1.31754		sgNTC vs. sgEts1	0.0116

## Sheet: Extended Data Figure 4m
Extended Data Figure 4m
	BrdU+ (%) (relative to 'spike')
	sgNTC				sgEts1							Unpaired t-test	P value
OT-I	1.277	0.95524	0.990909	1.27626	1.59151	1.55501	1.96793	2.78912	1.68894		OT-I	sgNTC vs. sgEts1	0.0222
Tpex	1.19366	0.781775	1.44553	1.27368	1.18923	1.58131	1.16725	1.15332	0.628155		Tpex	sgNTC vs. sgEts1	0.892
Tex	1.25253	1	0.806306	1.70552	2.1118	1.49306	1.93916	1.93591	2.77027		Tex	sgNTC vs. sgEts1	0.0211

## Sheet: Extended Data Figure 4n
Extended Data Figure 4n
	Ki67+ (%) (relative to 'spike')
	sgNTC					sgEts1									Unpaired t-test	P value
OT-I	0.949447	1.02083	0.917829	1.0477	0.955426	1.09508	1.04075	1.20917	1.01547	1.06525	1.27139	1.33653		OT-I	sgNTC vs. sgEts1	0.018
Tpex	0.977901	1.01459	1.08929	0.956912	1.15895	1.02219	1.01832	1.06518	1.08475	1.13008	1.13363	0.904858		Tpex	sgNTC vs. sgEts1	0.8093
Tex	0.955157	0.975146	0.876945	1.08919	0.944954	1.16677	1.04933	1.23832	1.31099	1.15238	1.36649	1.33714		Tex	sgNTC vs. sgEts1	0.0013
	BrdU+ (%) (relative to 'spike')
	sgNTC					sgEts1								Unpaired t-test	P value
OT-I	0.816288	1.19005	1.08101	0.876437	0.956743	1.19203	1.21569	1.84659	1.42151	1.28595	1.40487		OT-I	sgNTC vs. sgEts1	0.0094
Tpex	0.806061	1.09146	1.04375	1.25658	0.884211	1.1378	0.865385	1.5461	1.05628	1.18697	1.37		Tpex	sgNTC vs. sgEts1	0.2037
Tex	0.925081	1.0354	1.05843	0.879668	0.995859	1.58263	1.10682	1.61215	1.38529	1.10354	1.20312		Tex	sgNTC vs. sgEts1	0.0096
