# Supplementary material for: Single-cell CRISPR screens in vivo map T cell fate regulomes in cancer
Source: Nature. 2023 Nov 15;624(7990):154–63. doi: 10.1038/s41586-023-06733-x (PMC10700132; doi:10.1038/s41586-023-06733-x)
Supplement: Supplementary file 12 — Source Data Extended Data Fig. 5 [file 41586_2023_6733_MOESM12_ESM.xlsx]

## Sheet: Extended Data Figure 5b
Extended Data Figure 5b
Tpex secondary transfer
gMFI of CTV (x102)
sgNTC									sgEts1										Paired t-test	P value
4.12	2	1.1	0.455	4.45	2.04	2.01	1.34	3.44	1.2	1.12	0.298	0.808	1.44	0.2099	0.963	0.786	1		sgNTC vs. sgEts1	0.0053

## Sheet: Extended Data Figure 5c
Extended Data Figure 5c
Tex secondary transfer
gMFI of CTV (x102)
sgNTC						sgEts1							Paired t-test	P value
2.14	3.18	2.63	2.29	2.51	1.15	0.316	2.16	1.21	0.1187	0.124	0.229		sgNTC vs. sgEts1	0.0012

## Sheet: Extended Data Figure 5d
Extended Data Figure 5d
E.G7-OVA tumour
	Tumour size (x102 mm3)																						two-way ANOVA	P value
Days after tumour challenge	No cell transfer				sgNTC OT-I								sgEts1 OT-I										sgNTC vs. sgEts1	<0.0001
6	0.0970462	0.0868363	0.178285	0.0557955	0.0844427	0.145746	0.114808	0.148613	0.108922	0.163719	0.113053	0.077012	0.0816786	0.077012	0.091282	0.0556227	0.0635744	0.0635744	0.0722492	0.0716845	0.114808
8	0.685094	0.654607	0.784702	0.254161	0.47361	0.877431	0.916269	0.674748	0.688687	0.96862	1.03976	1.04894	0.310832	0.270381	0.298349	0.224665	0.264259	0.871805	0.413579	0.347378	0.633116
10	0.821294	0.84728	1.02056	0.59542	0.561114	0.749904	1.71272	1.16025	1.52519	1.87043	1.72139	1.50596	0.69469	0.446364	0.431234	0.386901	0.69469	0.966382	0.509679	0.526032	0.510041
12	1.56758	1.07201	1.75894	1.66154	0.522383	2.24787	2.29964	1.43699	1.99671	2.68288	1.75894	1.54085	0.995156	0.330342	0.669991	0.379997	0.59542	1.10881	0.508595	0.45957	0.49708
14	3.62778	2.14201	4.07382	3.32212	0.776369	2.43899	1.91409	1.26936	2.14902	3.04654	3.33293	1.24835	1.08966	0.749904	0.4935	0.346106	0.871373	1.67764	0.893073	0.769724	0.442221
16	10.0922	6.72351	9.87301	7.71943	1.27917	4.06876	3.10577	2.15954	4.34561	4.92492	5.87386	1.95073	1.36108	1.01829	0.695091	0.460968	1.18938	3.8136	1.1593	1.06461	0.540711
18	17.7959	14.821	18.7927	15.9326	1.64709	6.32945	3.92656	3.48137	4.88263	7.75971	8.96056	3.93084	2.16539	2.46461	1.46928	1.10881	3.4444	7.54657	2.25498	2.56802	0.726592
20					3.33293	11.6454	8.94177	7.59722	9.71616	13.1714	16.0763	8.26678	3.56469	3.86248	2.45667	1.84595	5.06493	11.2233	4.20314	4.10639	1.30184
22					5.80785	16.6161	17.2611	13.9156	16.6161	22.9023	20.0763	15.7281	6.23343	8.79658	3.89092	3.48686	8.28509	16.9777	10.2187	9.26777	3.15144
LLC-OVA tumour
	Tumour size (x102 mm3)																								two-way ANOVA	P value
Days after tumour challenge	No cell transfer				sgNTC OT-I									sgEts1 OT-I											sgNTC vs. sgEts1	<0.0001
9	0.367935	0.207023	0.309606	0.170699	0.2513	0.163719	0.237438	0.373787	0.156349	0.280095	0.0868363	0.0810903	0.30594	0.0801129	0.179305	0.345471	0.222742	0.126888	0.203552	0.102291	0.121245	0.203552	0.0716845
13	0.931696	1.08966	0.86102	0.474315	1.12007	0.408196	1.01601	0.871373	1.10834	1.22504	0.416955	0.402168	1.46466	0.254734	0.402168	1.01601	0.633116	0.524571	0.714826	0.223565	0.444982	0.707555	0.43055
17	2.24076	2.47134	2.71438	1.29789	1.86152	1.24835	1.8749	1.61141	2.14785	2.13385	0.688687	0.675542	2.88401	0.347378	0.850708	2.27995	1.30579	0.635449	1.27623	0.634671	0.736377	1.53458	0.871373
21	5.62821	5.68304	6.47397	3.20133	4.70713	1.74258	4.36113	4.08033	4.7451	3.94943	1.52519	2.173	5.52149	0.995156	1.81993	4.48891	2.5612	1.94677	2.58104	1.40291	1.47237	2.92922	2.07701
25	9.82936	9.34487	10.7335	7.1629	9.4997	4.11653	8.45322	7.76239	10.3042	8.06902	3.664	4.00966	11.7275	2.41345	3.3424	5.92046	5.97951	4.01398	6.7851	2.51614	3.39123	6.50942	4.08033
29	20.1008	19.4145	18.5694	13.0742	17.2167	7.20044	16.9777	16.6034	19.3707	16.2824	6.47903	7.43413	17.4861	3.63752	6.01321	9.98291	10.5514	6.30435	11.5031	4.4807	6.23759	10.5871	6.05853

## Sheet: Extended Data Figure 5e
Extended Data Figure 5e
Cell number (per gram tumour) (x104)
sgNTC						sgEts1								Unpaired t-test	P value
0.324277	2.93229	0.346446	1.50004	1.89081	3.34306	4.42509	5.18788	4.69305	3.53925	3.3869	2.41314	7.58442		sgNTC vs. sgEts1	0.0071

## Sheet: Extended Data Figure 5f
Extended Data Figure 5f
Tpex (Ly108+TIM-3–)
Tpex in OT-I (%)
sgNTC						sgEts1								Unpaired t-test	P value
54.3	23.6	60.3	47.8	33.1	31.2	18.6	22.5	11.4	23.4	17.6	26.9	11.8		sgNTC vs. sgEts1	0.0028
Cell number (per gram tumour) (x103)
sgNTC						sgEts1								Unpaired t-test	P value
1.75792	6.88693	2.08926	7.17412	6.22011	10.4471	8.17588	11.6357	5.34113	8.49421	6.09643	6.30864	8.91169		sgNTC vs. sgEts1	0.198
Tex (Ly108–TIM-3+)
Tex in OT-I (%)
sgNTC						sgEts1								Unpaired t-test	P value
38.4	70.8	35.2	47.8	63	63.2	77.6	74.7	85.8	72.7	79.4	70.1	85.8		sgNTC vs. sgEts1	0.0017
Cell number (per gram tumour) (x104)
sgNTC						sgEts1								Unpaired t-test	P value
0.124591	2.06053	0.121653	0.717412	1.1736	2.08941	3.37149	3.89091	4.02261	2.65444	2.74339	1.64783	6.32035		sgNTC vs. sgEts1	0.0044

## Sheet: Extended Data Figure 5g
Extended Data Figure 5g
Cell number (per gram tumour) (x105)
sgNTC					sgEts1								Unpaired t-test	P value
0.905168	0.443162	1.59919	0.54269	0.832926	2.54913	2.01596	1.27615	1.59784	3.80149	2.05207	2.9477		sgNTC vs. sgEts1	0.0064

## Sheet: Extended Data Figure 5h
Extended Data Figure 5h
Tpex (Ly108+TIM-3–)
Tpex in OT-I (%)
sgNTC					sgEts1								Unpaired t-test	P value
45.3	52.3	41.6	41.1	38.4	21	13.4	13.8	7.97	10.9	16.1	20.6		sgNTC vs. sgEts1	<0.0001
Cell number (per gram tumour) (x104)
sgNTC					sgEts1								Unpaired t-test	P value
4.10041	2.31774	6.65262	2.23046	3.19844	5.35318	2.70139	1.76108	1.27348	4.14362	3.30383	6.07227		sgNTC vs. sgEts1	0.8645
Tex (Ly108–TIM-3+)
Tex in OT-I (%)
sgNTC					sgEts1								Unpaired t-test	P value
43.3	37.8	43.9	49.6	40.2	72.2	78.2	79.5	83.9	76.1	79.2	71.9		sgNTC vs. sgEts1	<0.0001
Cell number (per gram tumour) (x105)
sgNTC					sgEts1								Unpaired t-test	P value
0.391938	0.167515	0.702043	0.269174	0.334836	1.84047	1.57648	1.01454	1.34059	2.89293	1.62524	2.1194		sgNTC vs. sgEts1	0.0006

## Sheet: Extended Data Figure 5i
Extended Data Figure 5i
E.G7-OVA tumour
	Tumour size (x102 mm3)																																two-way ANOVA	P value
Days	No cell transfer			sgNTC OT-I + isotype							sgNTC OT-I + anti-PD-L1							sgEts1 OT-I + isotype							sgEts1 OT-I + anti-PD-L1								sgNTC OT-I + isotype vs. sgNTC OT-I + anti-PD-L1	0.8862
11	0.871373	0.244195	1.24689	0.298953	0.215106	0.779699	0.107627	0.856718	0.713208	1.26936	0.835319	1.04343	0.559249	0.990642	0.332534	1.09806	0.0679579	0.244477	0.526032	0.759792	0.319145	0.385254	0.298953	0.431234	0.376398	0.867917	0.864897	0.614941	0.492785	0.195356	0.0716845		sgNTC OT-I + isotype vs. sgEts1 OT-I + isotype	0.0427
14	1.99671	1.01101	1.75239	0.520562	0.265131	1.5398	0.0868363	1.06877	0.596943	1.83597	0.382951	1.66798	0.286335	1.10086	0.274488	1.27819	0.374439	0.114808	0.276254	0.570096	0.0920982	0.155861	0.672368	0.214564	0.122142	0.477141	0.244195	0.282764	0.508595	0.0962155	0.0551053		sgNTC OT-I + isotype vs. sgEts1 OT-I + anti-PD-L1	<0.0001
17	3.43347	3.4444	2.78411	0.597706	0.322733	2.23011	0.400113	0.845568	0.778866	3.44782	0.557013	2.0104	0.581767	1.54189	0.233804	1.48113	0.969963	0.559249	0.145746	1.1985	0.0630333	0.233804	1.18746	0.284845	0.0520348	0.373787	0.309606	0.179816	0.825111	0.310525	0.195356		sgNTC OT-I + anti-PD-L1 vs. sgEts1 OT-I + anti-PD-L1	<0.0001
20	7.55989	9.38684	8.41729	1.74258	0.560741	5.425	0.922383	1.43444	1.78852	9.39257	1.20909	2.89562	0.919788	3.69194	0.765167	2.66718	3.14812	1.24446	0.289922	3.07347	0.187273	1.01829	1.94225	1.5304	0.204885	0.540711	0.515837	0.155861	1.36559	0.848137	0.298349		sgEts1 OT-I + isotype vs. sgEts1 OT-I + anti-PD-L1	0.0019
23	12.8828	16.7908	16.0923	5.30301	1.29789	12.0934	3.8249	4.68288	4.26154	14.5119	2.19002	6.68255	1.23134	8.19706	2.21239	6.39821	7.12081	3.16886	0.77845	6.34422	0.672368	1.94169	4.46579	3.05244	0.939663	1.27328	0.990642	0.287231	1.79677	1.46209	0.715635
26				10.4019	5.38981	21.7416	8.40753	9.16003	10.0707	19.5119	4.20241	15.5098	1.46466	15.4923	4.10783	13.0742	14.0148	5.77899	1.86152	13.7416	1.30827	3.8327	7.5173	10.3555	1.88774	3.50884	1.90399	0.688687	3.91372	3.03998	1.6841

## Sheet: Extended Data Figure 5o
Extended Data Figure 5o
	gMFI of BATF (relative to 'spike')
	sgNTC					sgEts1								Unpaired t-test	P value
OT-I	1.00908	0.971069	0.995879	1.09748	0.988292	1.80653	1.89918	1.49801	2.1097	1.73097	1.81018		OT-I	sgNTC vs. sgEts1	<0.0001
Tpex	1.05732	0.860335	1.02454	1.11959	1.1016	1.09867	1.00575	1.17137	1.00244	1.25571	1.01299		Tpex	sgNTC vs. sgEts1	0.3778
Tex	0.964027	1.08325	1.04144	1.08971	1.01415	1.54885	1.58863	1.33369	1.65495	1.51615	1.42107		Tex	sgNTC vs. sgEts1	<0.0001

## Sheet: Extended Data Figure 5q
Extended Data Figure 5q
OT-I in CD8+ TILs (%) (relative to 'spike')																			one-way ANOVA	P value
sgNTC			sgEts1					sgBatf					sgEts1 + Batf						sgNTC vs. sgEts1	<0.0001
0.979949	0.965818	1.14564	2.28481	2.22347	1.78196	2.45636	2.62953	0.181841	0.326925	0.186119	0.252143	0.099535	0.129706	0.13287	0.422524	0.136832	0.0760827		sgEts1 vs. sgEts1 + Batf	<0.0001
																			sgBatf vs. sgEts1 + Batf	0.9948
Fold change of OT-I number (relative to 'spike')																			one-way ANOVA	P value
sgNTC			sgEts1					sgBatf					sgEts1 + Batf						sgNTC vs. sgEts1	<0.0001
1	1	1.18182	2.36842	2.2619	1.84906	2.52632	2.75362	0.144444	0.26	0.141176	0.207547	0.0792208	0.11525	0.118723	0.373134	0.115385	0.0677778		sgEts1 vs. sgEts1 + Batf	<0.0001
																			sgBatf vs. sgEts1 + Batf	0.9999
