# Supplementary material for: Single-cell CRISPR screens in vivo map T cell fate regulomes in cancer
Source: Nature. 2023 Nov 15;624(7990):154–63. doi: 10.1038/s41586-023-06733-x (PMC10700132; doi:10.1038/s41586-023-06733-x)
Supplement: Supplementary file 13 — Source Data Extended Data Fig. 6 [file 41586_2023_6733_MOESM13_ESM.xlsx]

## Sheet: Extended Data Figure 6d
Extended Data Figure 6d
gMFI of RBPJ (relative to 'spike')
sgNTC				sgRbpj						Unpaired t-test	P value
1.06277	1.13079	1.03991	0.984186	0.260037	0.28013	0.303018	0.255015	0.333333		sgNTC vs. sgRbpj	0.0042

## Sheet: Extended Data Figure 6e
Extended Data Figure 6e
tdLN OT-I
Cell number (x104)
sgNTC						sgRbpj							Unpaired t-test	P value
5.23	7.37	2.04	5.21	0.908	2.85	4.63	5.1	2.61	1.97	0.414	3.62		sgNTC vs. sgRbpj	0.4872
Splenic OT-I
Cell number (x103)
sgNTC							sgRbpj								Unpaired t-test	P value
5.86923	10.8776	5.07585	11.8962	4.4871	7.53233	6.62017	3.61639	8.05751	4.92357	8.79282	2.89792	10.4018	5.20156		sgNTC vs. sgRbpj	0.1695

## Sheet: Extended Data Figure 6f
Extended Data Figure 6f
tdLN OT-I
Ly108+TIM-3– in OT-I (%)
sgNTC						sgRbpj								Unpaired t-test	P value
98	96.9	96.6	98.8	86.2	97.9	97.1	97.1	96.2	98	95.3	95.6	96.4		sgNTC vs. sgRbpj	0.6704
splenic OT-I
Ly108+TIM-3– in OT-I (%)
sgNTC						sgRbpj								Unpaired t-test	P value
96.8	96.7	91.9	94	94.5	98.3	84.2	87.1	96.9	83.6	98.2	94.3	94.5		sgNTC vs. sgRbpj	0.1515

## Sheet: Extended Data Figure 6h
Extended Data Figure 6h
Intratumoral OT-I
OT-I in CD8+ TILs (%) (relative to 'spike')
sgNTC					sgRbpj								Unpaired t-test	P value
1.04981	1.03923	0.610314	1.08539	1.17589	7.98818	6.57718	3.87761	6.57033	2.86434	5.1024	3.79155		sgNTC vs. sgRbpj	0.0005
Cell number (per gram tumour) (x104)
sgNTC							sgRbpj								Unpaired t-test	P value
1.31715	1.94434	1.85231	2.46078	1.41297	0.998503	2.54515	4.62783	5.55524	3.17538	7.13625	1.80546	2.17066	5.90858		sgNTC vs. sgRbpj	0.0074
Tpex (Ly108+TIM-3–)
Tpex in OT-I (%) (relative to 'spike')
sgNTC					sgRbpj								Unpaired t-test	P value
0.816856	0.993614	1.22349	1.045	0.848649	0.36423	0.335958	0.729008	0.354317	0.540152	0.394004	0.528701		sgNTC vs. sgRbpj	0.0002
Cell number (per gram tumour) (x103)
sgNTC							sgRbpj								Unpaired t-test	P value
9.96764	7.40699	4.89538	13.7803	1.88396	4.77545	6.81716	12.4595	6.94406	6.02	14.0264	1.26382	4.02874	9.38375		sgNTC vs. sgRbpj	0.7761
Tex (Ly108–TIM-3+)
Tex in OT-I (%) (relative to 'spike')
sgNTC					sgRbpj								Unpaired t-test	P value
1.02212	0.830609	0.966146	1.0641	1.03937	2.30769	1.40171	1.12017	1.86232	1.50453	1.54781	1.26837		sgNTC vs. sgRbpj	0.0096
Cell number (per gram tumour) (x104)
sgNTC							sgRbpj								Unpaired t-test	P value
0.27233	1.15734	1.32308	1.03353	1.09898	0.477545	1.04176	3.13269	4.58308	2.44769	5.41371	1.56997	1.69311	4.40519		sgNTC vs. sgRbpj	0.0015

## Sheet: Extended Data Figure 6i
Extended Data Figure 6i
	Active caspase-3+ in OT-I (%) (relative to 'spike')
	sgNTC							sgRbpj												Unpaired t-test	P value
OT-I	0.691892	0.899497	0.929648	0.805085	0.914729	1.13504	0.888889	1.05	1.02609	1.10286	0.96	0.844765	0.850932	0.903226	0.91352	0.901639	1.09649		OT-I	sgNTC vs. sgRbpj	0.2307
Tpex	0.822981	0.967647	0.674658	0.913978	0.826739	1.242	0.91573	0.964286	1.03509	1.07471	0.882022	0.941799	1.21154	0.770833	1.10153	1.1518	1.21186		Tpex	sgNTC vs. sgRbpj	0.1271
Tex	0.728155	0.983696	0.943878	0.653291	0.763636	0.942029	0.922481	0.649289	1.01739	1.12102	1.12587	0.867188	0.913386	0.971631	0.865772	0.812712	1		Tex	sgNTC vs. sgRbpj	0.2282

## Sheet: Extended Data Figure 6j
Extended Data Figure 6j
	Ki67+ (%) (relative to 'spike')
	sgNTC					sgRbpj									Unpaired t-test	P value
OT-I	0.949447	1.02083	0.917829	1.0477	0.955426	1.27381	1.32428	1.10051	1.1305	1.38813	1.15238	1.24745		OT-I	sgNTC vs. sgRbpj	0.0007
Tpex	0.977901	1.01459	1.08929	0.956912	1.15895	1.01287	0.96732	1.008	1.05195	0.77969	0.928854	1.00445		Tpex	sgNTC vs. sgRbpj	0.1759
Tex	0.955157	0.975146	0.876945	1.08919	0.944954	1.019	1.24282	1.08722	1.38063	1.08717	1.06918	1.27518		Tex	sgNTC vs. sgRbpj	0.0146
	BrdU+ (%) (relative to 'spike')
	sgNTC					sgRbpj							Unpaired t-test	P value
OT-I	0.816288	1.19005	1.08101	0.876437	0.956743	1.67296	1.34302	1.15205	1.33895	1.42474		OT-I	sgNTC vs. sgRbpj	0.0059
Tpex	0.806061	1.09146	1.04375	1.25658	0.884211	0.97955	0.881645	0.80117	0.955621	1.19048		Tpex	sgNTC vs. sgRbpj	0.6084
Tex	0.925081	1.0354	1.05843	0.879668	0.995859	1.71545	1.26016	1.08232	1.27724	1.38184		Tex	sgNTC vs. sgRbpj	0.0106

## Sheet: Extended Data Figure 6k
Extended Data Figure 6k
Tpex (Ly108+TIM-3–)
Tpex in OT-I (%)
sgNTC						sgRbpj					Unpaired t-test	P value
27.9	64.2	36.5	44.5	23.6	48.3	12.7	6.53	19.4	14.1		sgNTC vs. sgRbpj	0.0078
Cell number (per gram tumour) (x105)
sgNTC						sgRbpj					Unpaired t-test	P value
0.741657	3.63593	1.22914	1.13444	0.333859	2.39311	2.44153	0.599034	3.04865	2.49857		sgNTC vs. sgRbpj	0.4715
Tex (Ly108–TIM-3+)
Tex in OT-I (%)
sgNTC						sgRbpj					Unpaired t-test	P value
58.5	28.5	53.1	46.5	61.1	41.8	76.2	79.1	61.6	77		sgNTC vs. sgRbpj	0.0066
Cell number (per gram tumour) (x105)
sgNTC						sgRbpj					Unpaired t-test	P value
1.41204	1.42992	1.60297	1.09717	0.772711	1.72407	11.4428	6.55865	7.1098	9.4571		sgNTC vs. sgRbpj	<0.0001
