# Supplementary material for: Single-cell CRISPR screens in vivo map T cell fate regulomes in cancer
Source: Nature. 2023 Nov 15;624(7990):154–63. doi: 10.1038/s41586-023-06733-x (PMC10700132; doi:10.1038/s41586-023-06733-x)
Supplement: Supplementary file 14 — Source Data Extended Data Fig. 7 [file 41586_2023_6733_MOESM14_ESM.xlsx]

## Sheet: Extended Data Figure 7f
Extended Data Figure 7f
gMFI of TIM-3 (x102)															Unpaired t-test	P value
Freshly-isolated naive CD8+		Tpex-like						Tex-like							Tpex-like vs. Tex-like	<0.0001
2.35	2.5	7.7	7.33	7.3	6.88	7	6.68	11.89	11.41	12.26	11.72	12.07	11.84
gMFI of Ly108 (x102)															Unpaired t-test	P value
Freshly-isolated naive CD8+		Tpex-like						Tex-like							Tpex-like vs. Tex-like	<0.0001
2.92	3.43	10.34	10.19	10.27	10.36	10.4	10.37	5.81	5.61	6.05	5.51	6.14	5.98

## Sheet: Extended Data Figure 7i
Extended Data Figure 7i
Tpex secondary transfer
	Cell number (per gram tumour) (x105)
	sgNTC							sgRbpj									Paired t-test	P value
OT-I	1.14534	0.2675	0.148432	1.09705	0.479684	0.209311	0.0760639	1.56182	0.225263	0.816378	2.895	0.263053	0.418623	0.307329		OT-I	sgNTC vs. sgRbpj	0.1324
Tpex	0.124946	0.0765895	0.0423857	0.103306	0.201158	0.0290793	0.0302207	0.124946	0.0422368	0.0374379	0.213316	0.0295547	0.0207816	0.0291962		Tpex	sgNTC vs. sgRbpj	0.6326
Tex	0.957918	0.168947	0.0989549	0.959921	0.216632	0.171934	0.0435383	1.35358	0.183026	0.750408	2.74263	0.232105	0.388721	0.273181		Tex	sgNTC vs. sgRbpj	0.09
