# Supplementary material for: Single-cell CRISPR screens in vivo map T cell fate regulomes in cancer
Source: Nature. 2023 Nov 15;624(7990):154–63. doi: 10.1038/s41586-023-06733-x (PMC10700132; doi:10.1038/s41586-023-06733-x)
Supplement: Supplementary file 15 — Source Data Extended Data Fig. 8 [file 41586_2023_6733_MOESM15_ESM.xlsx]

## Sheet: Extended Data Figure 8l
Extended Data Figure 8l
GZMB+ in OT-I (%) (relative to 'spike')
sgNTC							sgRbpj								Unpaired t-test	P value
1.01704	0.964444	0.864865	1.21528	1.05854	1.23925	1.2301	1.68404	1.6259	3.42432	1.08937	4.11628	2.0989	2.95699		sgNTC vs. sgRbpj	0.0075
IFNg+ in OT-I (%) (relative to 'spike')
sgNTC							sgRbpj								Unpaired t-test	P value
0.809524	0.880734	1.23684	1.1625	1.18667	0.661355	1.29362	3.98065	3.79375	2.07216	2.9871	3.29121	5.43182	4.28		sgNTC vs. sgRbpj	<0.0001

## Sheet: Extended Data Figure 8m
Extended Data Figure 8m
Day 7 PMA + Iono
GZMB+ in OT-I (%) (relative to 'spike')
sgNTC						sgRbpj								Unpaired t-test	P value
1.02373	1.11828	1.15743	1.125	1.01417	1.15789	2.45327	2.30547	1.9	1.75916	2.11211	1.81416	1.50933		sgNTC vs. sgRbpj	<0.0001
GZMB+ cell number (per gram tumour) (x105)
sgNTC							sgRbpj								Unpaired t-test	P value
0.152535	0.168467	0.251777	0.544122	0.0579729	0.576733	0.583595	1.03838	1.6995	1.78995	1.70149	0.295124	3.05485	1.97111		sgNTC vs. sgRbpj	0.0023
IFNg+ in OT-I (%) (relative to 'spike')
sgNTC						sgRbpj								Unpaired t-test	P value
1.04271	1.10033	1.10502	1.08736	0.941943	1.20225	1.61238	1.52819	1.53061	1.27273	1.27763	1.22496	1.20775		sgNTC vs. sgRbpj	0.0025
IFNg+ cell number (per gram tumour) (x105)
sgNTC							sgRbpj								Unpaired t-test	P value
0.218824	0.182551	0.259727	0.720748	0.0964482	1.10413	0.883952	0.979047	1.2207	1.48749	1.6306	0.297004	3.94895	2.38901		sgNTC vs. sgRbpj	0.0082

## Sheet: Extended Data Figure 8n
Extended Data Figure 8n
Day 21 OVA/H-2Kb
GZMB+ in OT-I (%) (relative to 'spike')
sgNTC					sgRbpj								Unpaired t-test	P value
0.959494	1.11261	0.877618	1.00113	1.2422	2.92233	1.39727	1.32182	1.64622	1.44545	2.05521	1.4991		sgNTC vs. sgRbpj	0.0215
GZMB+ Cell number (per gram tumour) (x103)
sgNTC							sgRbpj								Unpaired t-test	P value
0.669113	1.18216	1.87083	2.06656	1.65638	1.09835	4.08269	4.67411	4.44975	3.42942	9.05749	4.22478	4.73204	10.145		sgNTC vs. sgRbpj	0.003
IFNg+ in OT-I (%) (relative to 'spike')
sgNTC					sgRbpj								Unpaired t-test	P value
0.833654	1.20909	1.11111	0.9727	0.887786	1.48058	1.79273	1.20501	1.59206	1.64755	1.4017	1.72967		sgNTC vs. sgRbpj	0.0005
IFNg+ cell number (per gram tumour) (x103)
sgNTC							sgRbpj								Unpaired t-test	P value
0.508421	0.715516	1.87083	2.61734	1.70969	1.03844	2.10758	5.15155	4.14994	6.1214	7.77389	3.23877	3.55988	3.4081		sgNTC vs. sgRbpj	0.0006

## Sheet: Extended Data Figure 8o
Extended Data Figure 8o
Day 21 PMA + Iono
GZMB+ in OT-I (%) (relative to 'spike')
sgNTC					sgRbpj								Unpaired t-test	P value
1.108	1.11926	0.990237	1.09001	1.05208	1.98819	1.31743	1.36931	1.41611	1.24468	1.98182	1.1326		sgNTC vs. sgRbpj	0.0245
GZMB+ cell number (per gram tumour) (x103)
sgNTC							sgRbpj								Unpaired t-test	P value
0.271333	0.927448	1.34107	2.40664	2.17597	0.651024	3.19027	2.78595	4.37764	3.03884	7.48936	4.90679	2.90868	8.76868		sgNTC vs. sgRbpj	0.0054
IFNg+ in OT-I (%) (relative to 'spike')
sgNTC					sgRbpj								Unpaired t-test	P value
1.19417	0.953488	0.824742	0.998051	1.19832	1.76425	1.5625	1.27327	1.21769	1.02479	1.57692	1.37024		sgNTC vs. sgRbpj	0.0179
IFNg+ cell number (per gram tumour) (x103)
sgNTC							sgRbpj								Unpaired t-test	P value
0.271333	0.534692	0.813163	2.10058	1.35504	0.705942	2.70804	2.41149	3.21104	1.67978	6.92031	4.12119	2.15112	3.94165		sgNTC vs. sgRbpj	0.0101

## Sheet: Extended Data Figure 8p
Extended Data Figure 8p
gMFI of perforin (relative to 'spike')
sgNTC							sgRbpj											Unpaired t-test	P value
1.13292	1.05746	1.00246	1.07501	1.10171	1.07301	1.05945	1.30099	1.21232	1.32961	1.46825	1.27668	1.32509	1.24233	1.1938	1.16593	1.34148		sgNTC vs. sgRbpj	<0.0001
gMFI of RUNX3 (relative to 'spike')
sgNTC							sgRbpj											Unpaired t-test	P value
1.05618	1.09148	1.11381	0.926913	1.18219	1.08373	0.982707	1.58155	1.56296	1.29814	1.50053	1.32015	1.18798	1.30494	1.43497	1.23195	1.29394		sgNTC vs. sgRbpj	0.0001
gMFI of T-bet (relative to 'spike')
sgNTC							sgRbpj											Unpaired t-test	P value
0.965268	1.04508	1.07292	0.922551	1.16725	0.982349	0.947855	1.76774	1.71216	1.33192	1.50946	1.26511	1.28019	1.3184	1.4337	1.21112	1.15005		sgNTC vs. sgRbpj	0.0004
gMFI of BATF (relative to 'spike')
sgNTC						sgRbpj								Unpaired t-test	P value
1.0048	0.954784	1.05357	1.19829	0.995923	1.05192	1.33793	1.49403	1.26311	1.30272	1.39691	1.33471	1.35591		sgNTC vs. sgRbpj	<0.0001
gMFI of CXCR6 (relative to 'spike')
sgNTC							sgRbpj											Unpaired t-test	P value
1.35286	0.975272	1.51776	0.848315	1.44363	1.08159	0.879401	4.17678	5.60405	3.50073	1.96042	3.86572	2.64458	2.00698	2.30147	2.26109	2.63306		sgNTC vs. sgRbpj	0.0007
gMFI of CX3CR1 (relative to 'spike')
sgNTC							sgRbpj											Unpaired t-test	P value
1.44015	0.894017	1.08648	1.13111	1.09591	0.973896	0.856911	3.03484	1.82627	1.49377	1.87615	1.83537	1.24605	1.58477	1.2537	2.40506	1.21218		sgNTC vs. sgRbpj	0.0072

## Sheet: Extended Data Figure 8r
Extended Data Figure 8r
B16-OVA tumour
	Survival				Log-rank (Mantel-Cox) test	P value
Days after tumour challenge	No cell transfer	sgNTC OT-I	sgRbpj OT-I		sgNTC vs. sgRbpj	0.0304
18	1
23	1
23	1
25	1
25	1
27		1
29		1
29		1
33		1
35		1
29			1
31			1
34			1
34			1
37			1
39			1
39			1
45			1
1 = Dead

## Sheet: Extended Data Figure 8s
Extended Data Figure 8s
E.G7-OVA tumour
	Tumour size (x102 mm3)																					two-way ANOVA	P value
Days after tumour challenge	No cell transfer				sgNTC OT-I								sgRbpj OT-I									sgNTC vs. sgRbpj	<0.0001
6	0.0970462	0.0868363	0.178285	0.0557955	0.0844427	0.145746	0.114808	0.148613	0.108922	0.163719	0.113053	0.077012	0.0556227	0.148133	0.121245	0.0970462	0.058585	0.148613	0.091282	0.0556227
8	0.685094	0.654607	0.784702	0.254161	0.47361	0.877431	0.916269	0.674748	0.688687	0.96862	1.03976	1.04894	0.179816	0.614941	0.825111	0.387891	0.347378	0.627683	0.335046	0.203552
10	0.821294	0.84728	1.02056	0.59542	0.561114	0.749904	1.71272	1.16025	1.52519	1.87043	1.72139	1.50596	0.444982	0.845568	1.40595	0.57611	0.685094	0.691487	0.68071	0.538133
12	1.56758	1.07201	1.75894	1.66154	0.522383	2.24787	2.29964	1.43699	1.99671	2.68288	1.75894	1.54085	1.06877	1.04802	2.78411	0.287231	1.10086	0.561487	1.47134	0.613018
14	3.62778	2.14201	4.07382	3.32212	0.776369	2.43899	1.91409	1.26936	2.14902	3.04654	3.33293	1.24835	1.72139	0.843002	3.74241	0.310525	0.918468	0.508595	2.53339	0.524571
16	10.0922	6.72351	9.87301	7.71943	1.27917	4.06876	3.10577	2.15954	4.34561	4.92492	5.87386	1.95073	1.64709	0.443255	4.35152	0.49708	1.21778	0.674748	2.88659	0.563729
18	17.7959	14.821	18.7927	15.9326	1.64709	6.32945	3.92656	3.48137	4.88263	7.75971	8.96056	3.93084	2.28532	0.395506	8.17545	0.68669	2.66718	0.823414	3.55364	1.08966
20					3.33293	11.6454	8.94177	7.59722	9.71616	13.1714	16.0763	8.26678	2.60716	0.388221	9.86427	1.07711	5.00288	1.20427	5.39163	1.66047
22					5.80785	16.6161	17.2611	13.9156	16.6161	22.9023	20.0763	15.7281	5.72022	0.489215	15.1154	4.08466	9.96635	2.32057	7.06455	2.388

## Sheet: Extended Data Figure 8t
Extended Data Figure 8t
LLC-OVA tumour
	Tumour size (x102 mm3)																								two-way ANOVA	P value
Days after tumour challenge	No cell transfer				sgNTC OT-I									sgRbpj OT-I											sgNTC vs. sgRbpj	<0.0001
9	0.367935	0.207023	0.309606	0.170699	0.2513	0.163719	0.237438	0.373787	0.156349	0.280095	0.0868363	0.0810903	0.30594	0.065754	0.0592894	0.113053	0.0955941	0.196408	0.170699	0.133077	0.0970462	0.511488	0.114149
13	0.931696	1.08966	0.86102	0.474315	1.12007	0.408196	1.01601	0.871373	1.10834	1.22504	0.416955	0.402168	1.46466	0.467977	0.274488	0.320073	0.171453	0.57611	0.298349	0.21186	0.348014	0.474315	0.243346
17	2.24076	2.47134	2.71438	1.29789	1.86152	1.24835	1.8749	1.61141	2.14785	2.13385	0.688687	0.675542	2.88401	0.4935	0.477141	0.985684	1.10928	1.07619	0.559249	0.436716	0.802298	1.27034	0.672368
21	5.62821	5.68304	6.47397	3.20133	4.70713	1.74258	4.36113	4.08033	4.7451	3.94943	1.52519	2.173	5.52149	1.21875	1.1889	1.55341	2.49463	2.78411	1.24835	1.18507	1.27819	2.97857	1.36911
25	9.82936	9.34487	10.7335	7.1629	9.4997	4.11653	8.45322	7.76239	10.3042	8.06902	3.664	4.00966	11.7275	2.29068	2.07701	4.07237	5.37419	4.4807	3.73539	2.65213	3.16139	6.7851	3.69334
29	20.1008	19.4145	18.5694	13.0742	17.2167	7.20044	16.9777	16.6034	19.3707	16.2824	6.47903	7.43413	17.4861	4.91953	5.08125	6.64168	8.81808	10.8485	6.04533	5.43454	7.1629	12.5575	6.68767

## Sheet: Extended Data Figure 8u
Extended Data Figure 8u
Cell number (per gram tumour) (x104)
sgNTC						sgRbpj									Unpaired t-test	P value
0.324277	2.93229	0.346446	1.50004	1.89081	3.34306	6.3071	8.13957	2.50691	2.19251	5.73972	3.19309	3.13186	3.48757		sgNTC vs. sgRbpj	0.0208

## Sheet: Extended Data Figure 8v
Extended Data Figure 8v
Tpex (Ly108+TIM-3–)
Tpex in OT-I (%)
sgNTC						sgRbpj									Unpaired t-test	P value
54.3	23.6	60.3	47.8	33.1	31.2	23.1	19.9	21.3	20	23.7	27.7	18.4	17.1		sgNTC vs. sgRbpj	0.0022
Cell number (per gram tumour) (x103)
sgNTC						sgRbpj									Unpaired t-test	P value
1.75792	6.88693	2.08926	7.17412	6.22011	10.4471	14.3343	15.9712	5.33816	4.49465	13.8014	8.56329	5.92966	6.03618		sgNTC vs. sgRbpj	0.1394
Tex (Ly108–TIM-3+)
Tex in OT-I (%)
sgNTC						sgRbpj									Unpaired t-test	P value
38.4	70.8	35.2	47.8	63	63.2	73.4	76.7	74.8	75.6	72.4	68.8	77.6	79.8		sgNTC vs. sgRbpj	0.0014
Cell number (per gram tumour) (x104)
sgNTC						sgRbpj									Unpaired t-test	P value
0.124591	2.06053	0.121653	0.717412	1.1736	2.08941	4.68254	6.15967	1.87511	1.69481	4.17434	2.12486	2.50549	2.95102		sgNTC vs. sgRbpj	0.0097

[truncated: 2 more sheets: Extended Data Figure 8w, Extended Data Figure 8x]
