# Supplementary material for: Single-cell CRISPR screens in vivo map T cell fate regulomes in cancer
Source: Nature. 2023 Nov 15;624(7990):154–63. doi: 10.1038/s41586-023-06733-x (PMC10700132; doi:10.1038/s41586-023-06733-x)
Supplement: Supplementary file 16 — Source Data Extended Data Fig. 9 [file 41586_2023_6733_MOESM16_ESM.xlsx]

## Sheet: Extended Data Figure 9b
Extended Data Figure 9b
Tpex (Ly108+TIM-3–)
Tpex in OT-I (%) (relative to 'spike')																					Unpaired t-test	P value
sgNTC										sgNotch1/2											sgNTC vs. sgNotch1/2	0.3703
1.05846	1.02421	1.01813	1.05761	0.994242	1.00347	1.01002	0.975553	1.00127	1.01404	0.95814	0.973684	1.02199	1.10956	0.913644	1.01697	1.00734	1.00248	1.03233	0.94523
Tex (Ly108–TIM-3+)
Tex in OT-I (%) (relative to 'spike')																					Unpaired t-test	P value
sgNTC										sgNotch1/2											sgNTC vs. sgNotch1/2	0.5861
0.93913	1.0625	0.976109	0.856643	1.00233	0.99458	0.965714	1.09571	1.01657	0.977049	1.09091	1.0696	0.934545	0.875576	1.11549	0.939024	1.02013	1	0.932347	1.09549

## Sheet: Extended Data Figure 9c
Extended Data Figure 9c
Tpex (TCF-1+TIM-3–)
Tpex in OT-I (%) (relative to 'spike')																					Unpaired t-test	P value
sgNTC										sgNotch1/2											sgNTC vs. sgNotch1/2	0.7242
1.15484	1.08099	1.02846	1.10501	1.04154	1.11264	0.992386	1.01406	1.02564	1.03993	1.02588	1.00628	1.10965	1.15942	1.08596	1.04846	1.06408	1.06798	1.06725	0.851441
Tex (TCF-1–TIM-3+)
Tex in OT-I (%) (relative to 'spike')																					Unpaired t-test	P value
sgNTC										sgNotch1/2											sgNTC vs. sgNotch1/2	0.5437
0.984037	0.903283	1.01877	0.815992	1.02511	0.930048	1.00362	0.991017	0.887021	1.03967	1.0448	1.03765	0.915757	0.971016	1.0529	0.938289	0.785921	0.813799	1.08218	1.2631

## Sheet: Extended Data Figure 9d
Extended Data Figure 9d
	Ki67+ (%) (relative to 'spike')
	sgNTC										sgNotch1/2												Unpaired t-test	P value
OT-I	0.986631	0.960452	0.997788	0.927746	1.01013	1.00789	1.01591	0.946218	0.969762	0.974825	0.917339	0.941935	0.953728	0.975389	0.964646	0.941011	0.972603	0.885542	1.01483	0.960345		OT-I	sgNTC vs. sgNotch1/2	0.0774
Tpex	1.01174	0.959596	1.10482	0.976277	1.06502	1.03455	1.10509	1.01433	1.01243	1.10658	0.964974	0.94387	1.05741	0.981366	1.03497	0.997706	1.13444	0.933635	1.07869	1.04631		Tpex	sgNTC vs. sgNotch1/2	0.4238
Tex	1.00631	0.957364	0.948315	0.975806	0.988166	1.05534	0.922118	0.939086	0.97032	0.923483	0.870824	1.03801	0.917981	0.931731	0.900383	0.92638	0.947205	0.880478	0.994895	0.899824		Tex	sgNTC vs. sgNotch1/2	0.0858

## Sheet: Extended Data Figure 9e
Extended Data Figure 9e
GZMB+ in OT-I (%) (relative to 'spike')																					Unpaired t-test	P value
sgNTC										sgNotch1/2											sgNTC vs. sgNotch1/2	0.4083
0.923845	0.977433	0.936639	0.817275	0.912106	0.930736	1.26984	1.13885	1.05244	1.14611	1.44856	1.04575	1.00645	0.953086	1.35394	0.977011	0.787037	0.981595	1.01407	1.18519
IFNg+ in OT-I (%) (relative to 'spike')																					Unpaired t-test	P value
sgNTC										sgNotch1/2											sgNTC vs. sgNotch1/2	0.9291
0.981408	1.09039	0.920502	0.925395	1.08989	1.02536	1.10644	1.12402	1.14742	1.21015	1.01829	1.1555	1.03285	1.07487	0.980392	1.07446	0.978824	1.02434	1.10126	1.21509

## Sheet: Extended Data Figure 9l
Extended Data Figure 9l
	gMFI of RBPJ (x103)
	sgNTC									sgBach2											Paired t-test	P value
OT-I	4.495	3.267	4.393	5.978	5.012	5.265	4.593	2.987	4.083	7.222	7.211	7.132	10.162	7.856	8.198	7.989	5.291	6.818		OT-I	sgNTC vs. sgBach2	<0.0001
Tpex	2.886	2.035	2.454	2.911	2.831	2.372	2.635	2.232	2.079	3.35	2.443	2.911	3.453	3.326	3.072	3.192	2.703	2.623		Tpex	sgNTC vs. sgBach2	<0.0001
Tex	9.674	9.336	7.792	12.724	10.455	7.403	10.818	8.808	6.875	12.185	12.823	10.177	14.155	12.421	9.704	12.491	10.987	8.932		Tex	sgNTC vs. sgBach2	<0.0001
