# Supplementary material for: Single-cell CRISPR screens in vivo map T cell fate regulomes in cancer
Source: Nature. 2023 Nov 15;624(7990):154–63. doi: 10.1038/s41586-023-06733-x (PMC10700132; doi:10.1038/s41586-023-06733-x)
Supplement: Supplementary file 17 — Source Data Extended Data Fig. 10 [file 41586_2023_6733_MOESM17_ESM.xlsx]

## Sheet: Extended Data Figure 10g
Extended Data Figure 10g
Fold change of Tex number (relative to 'spike')																					one-way ANOVA	P value
sgNTC					sgRbpj					sgIrf1					sgRbpj + Irf1						sgNTC vs. sgRbpj	0.0043
0.886582	1.13426	1.29186	1.0134	0.998046	4.24692	5.42873	2.36283	3.51336	1.17	0.807363	1.35624	1.78347	1.18779	1.67181	1.00546	2.19246	1.23729	1.18346	1.23644		sgNTC vs. sgIrf1	0.9502
																					sgRbpj vs. sgRbpj + Irf1	0.0132
																					sgIrf1 vs. sgRbpj + Irf1	>0.9999

## Sheet: Extended Data Figure 10j
Extended Data Figure 10j
B16-OVA tumour
	Tumour size (x102 mm3)																																	two-way ANOVA	P value
Days after tumour challenge	No cell transfer				sgNTC OT-I							sgIrf1 OT-I							sgRbpj OT-I							sgRbpj + Irf1 OT-I								sgNTC OT-I vs. sgRbpj OT-I	<0.0001
9	0.476081	0.220278	0.442565	0.204885	0.47361	0.573476	0.23269	0.446018	0.710783	0.26746	0.374439	0.515837	0.436716	0.576486	0.474315	0.3032	0.554037	0.0500207	0.276254	0.286335	0.18598	0.159528	0.239964	0.274488	0.444982	0.156349	0.322863	0.274488	0.579502	0.195356	0.395506	0.217823		sgNTC OT-I vs. sgIrf1 OT-I	0.9973
11	1.03605	0.793903	1.07126	0.733111	0.926397	1.46928	0.444982	0.801457	1.51583	0.669595	0.780115	0.864897	1.02056	0.955664	0.934349	0.721309	1.09806	0.174478	0.460968	0.474315	0.246177	0.295933	0.322863	0.330342	0.50679	0.35312	0.593137	0.526762	0.904428	0.30594	0.512936	0.464819		sgNTC OT-I vs. sgRbpj + Irf1 OT-I	0.7692
13	2.5736	1.86152	2.72575	1.43852	0.68071	1.79677	0.387891	0.966382	1.96942	0.758141	0.590098	0.864466	1.01601	0.946763	1.06184	0.81833	1.31371	0.310219	0.77845	0.590098	0.203552	0.304416	0.287529	0.530788	0.341668	0.776398	1.64709	1.27868	0.779699	0.492785	1.13373	0.73883		sgRbpj OT-I vs. sgRbpj + Irf1 OT-I	<0.0001
15	5.70566	4.32569	5.39798	2.92922	1.23522	2.15194	0.824687	1.61354	2.04476	1.57389	1.02969	2.08973	1.30184	1.76332	2.27995	1.39077	2.16656	0.534823	0.776369	0.936119	0.372484	0.467977	0.440842	0.99335	0.544033	1.48708	1.79512	0.894817	2.5612	0.577994	1.2969	0.904428		sgIrf1 OT-I vs. sgRbpj + Irf1 OT-I	0.9874
17	10.3022	7.59189	9.40212	5.67415	1.94169	5.03465	1.24884	2.60653	3.66818	2.99029	2.4842	3.29987	2.32657	3.84616	2.84161	1.66744	3.30863	0.909246	1.21295	1.27623	0.424414	0.542556	0.570096	1.60823	0.966382	2.98253	3.74803	1.53771	4.1296	0.969963	3.02688	1.16596
19	16.5884	14.4248	15.8041	12.2234	4.83894	10.2255	2.5829	5.49592	5.45046	6.86923	5.79322	9.16814	4.27565	6.82025	4.88724	3.48686	5.27462	1.94564	3.37086	2.66404	1.12007	1.78852	1.64762	2.50876	2.33857	6.89838	5.06493	4.62923	6.48916	2.18944	5.17881	2.41345
21					7.65958	16.193	4.21702	13.9832	6.61873	15.1333	10.2865	14.3874	12.4094	14.8654	7.59722	6.46217	10.8305	2.38376	6.54664	4.83434	1.53353	3.63195	2.83712	4.2463	5.06493	12.3278	10.6011	8.82182	9.66695	5.11786	8.90517	5.89092
